# Supplementary material for: A separation-of-function ZIP4 wheat mutant allows crossover between related chromosomes and is meiotically stable
Source: Sci Rep. 2021 Nov 8;11:21811. doi: 10.1038/s41598-021-01379-z (PMC8575954; doi:10.1038/s41598-021-01379-z)
Supplement: Supplementary file 2 — Supplementary Table S1. [file 41598_2021_1379_MOESM2_ESM.xlsx]

## Sheet: Supplementary Table S1
Supplementary Table S1. Differential number of pollen for the zip4-ph1d mutant and its wild type as measured by the Multisizer 4e counter coulter instrument.
Group	Genotype	Replicate	Sample	Bin Diameter	Differential number of pollen	Differential number of pollen (%)
ZIP4-ph1d	Wild type	Plant_1	Floret_1	30.01	0	0
ZIP4-ph1d	Wild type	Plant_1	Floret_1	30.27	16.8067	0.608643
ZIP4-ph1d	Wild type	Plant_1	Floret_1	30.52	0	0
ZIP4-ph1d	Wild type	Plant_1	Floret_1	30.78	0	0
ZIP4-ph1d	Wild type	Plant_1	Floret_1	31.05	0	0
ZIP4-ph1d	Wild type	Plant_1	Floret_1	31.31	0	0
ZIP4-ph1d	Wild type	Plant_1	Floret_1	31.58	0	0
ZIP4-ph1d	Wild type	Plant_1	Floret_1	31.85	16.8067	0.608643
ZIP4-ph1d	Wild type	Plant_1	Floret_1	32.12	16.8067	0.608643
ZIP4-ph1d	Wild type	Plant_1	Floret_1	32.4	0	0
ZIP4-ph1d	Wild type	Plant_1	Floret_1	32.67	0	0
ZIP4-ph1d	Wild type	Plant_1	Floret_1	32.95	0	0
ZIP4-ph1d	Wild type	Plant_1	Floret_1	33.23	16.8067	0.608643
ZIP4-ph1d	Wild type	Plant_1	Floret_1	33.52	0	0
ZIP4-ph1d	Wild type	Plant_1	Floret_1	33.8	16.8067	0.608643
ZIP4-ph1d	Wild type	Plant_1	Floret_1	34.09	16.8067	0.608643
ZIP4-ph1d	Wild type	Plant_1	Floret_1	34.38	34.0335	1.2325
ZIP4-ph1d	Wild type	Plant_1	Floret_1	34.68	0	0
ZIP4-ph1d	Wild type	Plant_1	Floret_1	34.97	0	0
ZIP4-ph1d	Wild type	Plant_1	Floret_1	35.27	16.8067	0.608643
ZIP4-ph1d	Wild type	Plant_1	Floret_1	35.57	16.8067	0.608643
ZIP4-ph1d	Wild type	Plant_1	Floret_1	35.88	16.8067	0.608643
ZIP4-ph1d	Wild type	Plant_1	Floret_1	36.18	16.8067	0.608643
ZIP4-ph1d	Wild type	Plant_1	Floret_1	36.49	0	0
ZIP4-ph1d	Wild type	Plant_1	Floret_1	36.8	16.8067	0.608643
ZIP4-ph1d	Wild type	Plant_1	Floret_1	37.12	16.8067	0.608643
ZIP4-ph1d	Wild type	Plant_1	Floret_1	37.43	34.0335	1.2325
ZIP4-ph1d	Wild type	Plant_1	Floret_1	37.75	16.8067	0.608643
ZIP4-ph1d	Wild type	Plant_1	Floret_1	38.08	34.0335	1.2325
ZIP4-ph1d	Wild type	Plant_1	Floret_1	38.4	16.8067	0.608643
ZIP4-ph1d	Wild type	Plant_1	Floret_1	38.73	16.8067	0.608643
ZIP4-ph1d	Wild type	Plant_1	Floret_1	39.06	0	0
ZIP4-ph1d	Wild type	Plant_1	Floret_1	39.39	0	0
ZIP4-ph1d	Wild type	Plant_1	Floret_1	39.73	34.0335	1.2325
ZIP4-ph1d	Wild type	Plant_1	Floret_1	40.07	0	0
ZIP4-ph1d	Wild type	Plant_1	Floret_1	40.41	0	0
ZIP4-ph1d	Wild type	Plant_1	Floret_1	40.76	0	0
ZIP4-ph1d	Wild type	Plant_1	Floret_1	41.1	16.8067	0.608643
ZIP4-ph1d	Wild type	Plant_1	Floret_1	41.46	0	0
ZIP4-ph1d	Wild type	Plant_1	Floret_1	41.81	0	0
ZIP4-ph1d	Wild type	Plant_1	Floret_1	42.17	0	0
ZIP4-ph1d	Wild type	Plant_1	Floret_1	42.53	0	0
ZIP4-ph1d	Wild type	Plant_1	Floret_1	42.89	34.0335	1.2325
ZIP4-ph1d	Wild type	Plant_1	Floret_1	43.26	34.0335	1.2325
ZIP4-ph1d	Wild type	Plant_1	Floret_1	43.63	0	0
ZIP4-ph1d	Wild type	Plant_1	Floret_1	44	0	0
ZIP4-ph1d	Wild type	Plant_1	Floret_1	44.37	34.0335	1.2325
ZIP4-ph1d	Wild type	Plant_1	Floret_1	44.75	0	0
ZIP4-ph1d	Wild type	Plant_1	Floret_1	45.13	0	0
ZIP4-ph1d	Wild type	Plant_1	Floret_1	45.52	0	0
ZIP4-ph1d	Wild type	Plant_1	Floret_1	45.91	16.8067	0.608643
ZIP4-ph1d	Wild type	Plant_1	Floret_1	46.3	34.0335	1.2325
ZIP4-ph1d	Wild type	Plant_1	Floret_1	46.7	34.0335	1.2325
ZIP4-ph1d	Wild type	Plant_1	Floret_1	47.09	34.0335	1.2325
ZIP4-ph1d	Wild type	Plant_1	Floret_1	47.5	67.2267	2.43457
ZIP4-ph1d	Wild type	Plant_1	Floret_1	47.9	84.0333	3.04321
ZIP4-ph1d	Wild type	Plant_1	Floret_1	48.31	50.42	1.82593
ZIP4-ph1d	Wild type	Plant_1	Floret_1	48.72	184.873	6.69507
ZIP4-ph1d	Wild type	Plant_1	Floret_1	49.14	151.26	5.47778
ZIP4-ph1d	Wild type	Plant_1	Floret_1	49.56	117.647	4.2605
ZIP4-ph1d	Wild type	Plant_1	Floret_1	49.98	201.68	7.30371
ZIP4-ph1d	Wild type	Plant_1	Floret_1	50.41	184.873	6.69507
ZIP4-ph1d	Wild type	Plant_1	Floret_1	50.84	184.873	6.69507
ZIP4-ph1d	Wild type	Plant_1	Floret_1	51.27	235.293	8.521
ZIP4-ph1d	Wild type	Plant_1	Floret_1	51.71	235.293	8.521
ZIP4-ph1d	Wild type	Plant_1	Floret_1	52.15	134.453	4.86914
ZIP4-ph1d	Wild type	Plant_1	Floret_1	52.6	100.84	3.65186
ZIP4-ph1d	Wild type	Plant_1	Floret_1	53.05	84.0333	3.04321
ZIP4-ph1d	Wild type	Plant_1	Floret_1	53.5	34.0335	1.2325
ZIP4-ph1d	Wild type	Plant_1	Floret_1	53.96	34.0335	1.2325
ZIP4-ph1d	Wild type	Plant_1	Floret_1	54.42	0	0
ZIP4-ph1d	Wild type	Plant_1	Floret_1	54.88	0	0
ZIP4-ph1d	Wild type	Plant_1	Floret_1	55.35	0	0
ZIP4-ph1d	Wild type	Plant_1	Floret_1	55.83	16.8067	0.608643
ZIP4-ph1d	Wild type	Plant_1	Floret_1	56.3	16.8067	0.608643
ZIP4-ph1d	Wild type	Plant_1	Floret_1	56.78	0	0
ZIP4-ph1d	Wild type	Plant_1	Floret_1	57.27	0	0
ZIP4-ph1d	Wild type	Plant_1	Floret_1	57.76	0	0
ZIP4-ph1d	Wild type	Plant_1	Floret_1	58.25	0	0
ZIP4-ph1d	Wild type	Plant_1	Floret_1	58.75	16.8067	0.608643
ZIP4-ph1d	Wild type	Plant_1	Floret_1	59.25	0	0
ZIP4-ph1d	Wild type	Plant_1	Floret_1	59.75	0	0
ZIP4-ph1d	Wild type	Plant_1	Floret_1	60.26	0	0
ZIP4-ph1d	Wild type	Plant_1	Floret_2	30.01	17.025	0.657895
ZIP4-ph1d	Wild type	Plant_1	Floret_2	30.27	0	0
ZIP4-ph1d	Wild type	Plant_1	Floret_2	30.52	17.025	0.657895
ZIP4-ph1d	Wild type	Plant_1	Floret_2	30.78	0	0
ZIP4-ph1d	Wild type	Plant_1	Floret_2	31.05	0	0
ZIP4-ph1d	Wild type	Plant_1	Floret_2	31.31	17.025	0.657895
ZIP4-ph1d	Wild type	Plant_1	Floret_2	31.58	17.025	0.657895
ZIP4-ph1d	Wild type	Plant_1	Floret_2	31.85	17.025	0.657895
ZIP4-ph1d	Wild type	Plant_1	Floret_2	32.12	0	0
ZIP4-ph1d	Wild type	Plant_1	Floret_2	32.4	17.025	0.657895
ZIP4-ph1d	Wild type	Plant_1	Floret_2	32.67	34.05	1.31579
ZIP4-ph1d	Wild type	Plant_1	Floret_2	32.95	17.025	0.657895
ZIP4-ph1d	Wild type	Plant_1	Floret_2	33.23	0	0
ZIP4-ph1d	Wild type	Plant_1	Floret_2	33.52	17.025	0.657895
ZIP4-ph1d	Wild type	Plant_1	Floret_2	33.8	0	0
ZIP4-ph1d	Wild type	Plant_1	Floret_2	34.09	34.05	1.31579
ZIP4-ph1d	Wild type	Plant_1	Floret_2	34.38	0	0
ZIP4-ph1d	Wild type	Plant_1	Floret_2	34.68	0	0
ZIP4-ph1d	Wild type	Plant_1	Floret_2	34.97	0	0
ZIP4-ph1d	Wild type	Plant_1	Floret_2	35.27	17.025	0.657895
ZIP4-ph1d	Wild type	Plant_1	Floret_2	35.57	17.025	0.657895
ZIP4-ph1d	Wild type	Plant_1	Floret_2	35.88	0	0
ZIP4-ph1d	Wild type	Plant_1	Floret_2	36.18	0	0
ZIP4-ph1d	Wild type	Plant_1	Floret_2	36.49	0	0
ZIP4-ph1d	Wild type	Plant_1	Floret_2	36.8	0	0
ZIP4-ph1d	Wild type	Plant_1	Floret_2	37.12	17.025	0.657895
ZIP4-ph1d	Wild type	Plant_1	Floret_2	37.43	17.025	0.657895
ZIP4-ph1d	Wild type	Plant_1	Floret_2	37.75	34.05	1.31579
ZIP4-ph1d	Wild type	Plant_1	Floret_2	38.08	0	0
ZIP4-ph1d	Wild type	Plant_1	Floret_2	38.4	34.05	1.31579
ZIP4-ph1d	Wild type	Plant_1	Floret_2	38.73	51.075	1.97368
ZIP4-ph1d	Wild type	Plant_1	Floret_2	39.06	0	0
ZIP4-ph1d	Wild type	Plant_1	Floret_2	39.39	17.025	0.657895
ZIP4-ph1d	Wild type	Plant_1	Floret_2	39.73	0	0
ZIP4-ph1d	Wild type	Plant_1	Floret_2	40.07	17.025	0.657895
ZIP4-ph1d	Wild type	Plant_1	Floret_2	40.41	0	0
ZIP4-ph1d	Wild type	Plant_1	Floret_2	40.76	0	0
ZIP4-ph1d	Wild type	Plant_1	Floret_2	41.1	34.05	1.31579
ZIP4-ph1d	Wild type	Plant_1	Floret_2	41.46	34.05	1.31579
ZIP4-ph1d	Wild type	Plant_1	Floret_2	41.81	17.025	0.657895
ZIP4-ph1d	Wild type	Plant_1	Floret_2	42.17	17.025	0.657895
ZIP4-ph1d	Wild type	Plant_1	Floret_2	42.53	17.025	0.657895
ZIP4-ph1d	Wild type	Plant_1	Floret_2	42.89	17.025	0.657895
ZIP4-ph1d	Wild type	Plant_1	Floret_2	43.26	17.025	0.657895
ZIP4-ph1d	Wild type	Plant_1	Floret_2	43.63	17.025	0.657895
ZIP4-ph1d	Wild type	Plant_1	Floret_2	44	0	0
ZIP4-ph1d	Wild type	Plant_1	Floret_2	44.37	0	0
ZIP4-ph1d	Wild type	Plant_1	Floret_2	44.75	0	0
ZIP4-ph1d	Wild type	Plant_1	Floret_2	45.13	0	0
ZIP4-ph1d	Wild type	Plant_1	Floret_2	45.52	34.05	1.31579
ZIP4-ph1d	Wild type	Plant_1	Floret_2	45.91	0	0
ZIP4-ph1d	Wild type	Plant_1	Floret_2	46.3	17.025	0.657895
ZIP4-ph1d	Wild type	Plant_1	Floret_2	46.7	0	0
ZIP4-ph1d	Wild type	Plant_1	Floret_2	47.09	51.075	1.97368
ZIP4-ph1d	Wild type	Plant_1	Floret_2	47.5	34.05	1.31579
ZIP4-ph1d	Wild type	Plant_1	Floret_2	47.9	34.05	1.31579
ZIP4-ph1d	Wild type	Plant_1	Floret_2	48.31	51.075	1.97368
ZIP4-ph1d	Wild type	Plant_1	Floret_2	48.72	102.15	3.94737
ZIP4-ph1d	Wild type	Plant_1	Floret_2	49.14	85.125	3.28947
ZIP4-ph1d	Wild type	Plant_1	Floret_2	49.56	136.2	5.26316
ZIP4-ph1d	Wild type	Plant_1	Floret_2	49.98	136.2	5.26316
ZIP4-ph1d	Wild type	Plant_1	Floret_2	50.41	85.125	3.28947
ZIP4-ph1d	Wild type	Plant_1	Floret_2	50.84	221.325	8.55263
ZIP4-ph1d	Wild type	Plant_1	Floret_2	51.27	136.2	5.26316
ZIP4-ph1d	Wild type	Plant_1	Floret_2	51.71	136.2	5.26316
ZIP4-ph1d	Wild type	Plant_1	Floret_2	52.15	136.2	5.26316
ZIP4-ph1d	Wild type	Plant_1	Floret_2	52.6	187.275	7.23684
ZIP4-ph1d	Wild type	Plant_1	Floret_2	53.05	85.125	3.28947
ZIP4-ph1d	Wild type	Plant_1	Floret_2	53.5	102.15	3.94737
ZIP4-ph1d	Wild type	Plant_1	Floret_2	53.96	51.075	1.97368
ZIP4-ph1d	Wild type	Plant_1	Floret_2	54.42	51.075	1.97368
ZIP4-ph1d	Wild type	Plant_1	Floret_2	54.88	51.075	1.97368
ZIP4-ph1d	Wild type	Plant_1	Floret_2	55.35	0	0
ZIP4-ph1d	Wild type	Plant_1	Floret_2	55.83	17.025	0.657895
ZIP4-ph1d	Wild type	Plant_1	Floret_2	56.3	17.025	0.657895
ZIP4-ph1d	Wild type	Plant_1	Floret_2	56.78	0	0
ZIP4-ph1d	Wild type	Plant_1	Floret_2	57.27	17.025	0.657895
ZIP4-ph1d	Wild type	Plant_1	Floret_2	57.76	17.025	0.657895
ZIP4-ph1d	Wild type	Plant_1	Floret_2	58.25	0	0
ZIP4-ph1d	Wild type	Plant_1	Floret_2	58.75	0	0
ZIP4-ph1d	Wild type	Plant_1	Floret_2	59.25	0	0
ZIP4-ph1d	Wild type	Plant_1	Floret_2	59.75	0	0
ZIP4-ph1d	Wild type	Plant_1	Floret_2	60.26	0	0
ZIP4-ph1d	Wild type	Plant_1	Floret_3	30.01	16.7865	0.625411
ZIP4-ph1d	Wild type	Plant_1	Floret_3	30.27	16.7865	0.625411
ZIP4-ph1d	Wild type	Plant_1	Floret_3	30.52	0	0
ZIP4-ph1d	Wild type	Plant_1	Floret_3	30.78	0	0
ZIP4-ph1d	Wild type	Plant_1	Floret_3	31.05	0	0
ZIP4-ph1d	Wild type	Plant_1	Floret_3	31.31	33.573	1.25082
ZIP4-ph1d	Wild type	Plant_1	Floret_3	31.58	0	0
ZIP4-ph1d	Wild type	Plant_1	Floret_3	31.85	0	0
ZIP4-ph1d	Wild type	Plant_1	Floret_3	32.12	16.7865	0.625411
ZIP4-ph1d	Wild type	Plant_1	Floret_3	32.4	68.0295	2.53456
ZIP4-ph1d	Wild type	Plant_1	Floret_3	32.67	16.7865	0.625411
ZIP4-ph1d	Wild type	Plant_1	Floret_3	32.95	16.7865	0.625411
ZIP4-ph1d	Wild type	Plant_1	Floret_3	33.23	50.3595	1.87623
ZIP4-ph1d	Wild type	Plant_1	Floret_3	33.52	50.3595	1.87623
ZIP4-ph1d	Wild type	Plant_1	Floret_3	33.8	33.573	1.25082
ZIP4-ph1d	Wild type	Plant_1	Floret_3	34.09	16.7865	0.625411
ZIP4-ph1d	Wild type	Plant_1	Floret_3	34.38	50.3595	1.87623
ZIP4-ph1d	Wild type	Plant_1	Floret_3	34.68	0	0
ZIP4-ph1d	Wild type	Plant_1	Floret_3	34.97	33.573	1.25082
ZIP4-ph1d	Wild type	Plant_1	Floret_3	35.27	16.7865	0.625411
ZIP4-ph1d	Wild type	Plant_1	Floret_3	35.57	0	0
ZIP4-ph1d	Wild type	Plant_1	Floret_3	35.88	16.7865	0.625411
ZIP4-ph1d	Wild type	Plant_1	Floret_3	36.18	0	0
ZIP4-ph1d	Wild type	Plant_1	Floret_3	36.49	16.7865	0.625411
ZIP4-ph1d	Wild type	Plant_1	Floret_3	36.8	33.573	1.25082
ZIP4-ph1d	Wild type	Plant_1	Floret_3	37.12	33.573	1.25082
ZIP4-ph1d	Wild type	Plant_1	Floret_3	37.43	33.573	1.25082
ZIP4-ph1d	Wild type	Plant_1	Floret_3	37.75	33.573	1.25082
ZIP4-ph1d	Wild type	Plant_1	Floret_3	38.08	16.7865	0.625411
ZIP4-ph1d	Wild type	Plant_1	Floret_3	38.4	0	0
ZIP4-ph1d	Wild type	Plant_1	Floret_3	38.73	50.3595	1.87623
ZIP4-ph1d	Wild type	Plant_1	Floret_3	39.06	16.7865	0.625411
ZIP4-ph1d	Wild type	Plant_1	Floret_3	39.39	33.573	1.25082
ZIP4-ph1d	Wild type	Plant_1	Floret_3	39.73	33.573	1.25082
ZIP4-ph1d	Wild type	Plant_1	Floret_3	40.07	33.573	1.25082
ZIP4-ph1d	Wild type	Plant_1	Floret_3	40.41	50.3595	1.87623
ZIP4-ph1d	Wild type	Plant_1	Floret_3	40.76	0	0
ZIP4-ph1d	Wild type	Plant_1	Floret_3	41.1	16.7865	0.625411
ZIP4-ph1d	Wild type	Plant_1	Floret_3	41.46	33.573	1.25082
ZIP4-ph1d	Wild type	Plant_1	Floret_3	41.81	33.573	1.25082
ZIP4-ph1d	Wild type	Plant_1	Floret_3	42.17	50.3595	1.87623
ZIP4-ph1d	Wild type	Plant_1	Floret_3	42.53	16.7865	0.625411
ZIP4-ph1d	Wild type	Plant_1	Floret_3	42.89	0	0
ZIP4-ph1d	Wild type	Plant_1	Floret_3	43.26	16.7865	0.625411
ZIP4-ph1d	Wild type	Plant_1	Floret_3	43.63	16.7865	0.625411
ZIP4-ph1d	Wild type	Plant_1	Floret_3	44	33.573	1.25082
ZIP4-ph1d	Wild type	Plant_1	Floret_3	44.37	33.573	1.25082
ZIP4-ph1d	Wild type	Plant_1	Floret_3	44.75	16.7865	0.625411
ZIP4-ph1d	Wild type	Plant_1	Floret_3	45.13	16.7865	0.625411
ZIP4-ph1d	Wild type	Plant_1	Floret_3	45.52	16.7865	0.625411
ZIP4-ph1d	Wild type	Plant_1	Floret_3	45.91	16.7865	0.625411
ZIP4-ph1d	Wild type	Plant_1	Floret_3	46.3	84.816	3.15997
ZIP4-ph1d	Wild type	Plant_1	Floret_3	46.7	68.0295	2.53456
ZIP4-ph1d	Wild type	Plant_1	Floret_3	47.09	132.525	4.93746
ZIP4-ph1d	Wild type	Plant_1	Floret_3	47.5	97.185	3.6208
ZIP4-ph1d	Wild type	Plant_1	Floret_3	47.9	68.0295	2.53456
ZIP4-ph1d	Wild type	Plant_1	Floret_3	48.31	33.573	1.25082
ZIP4-ph1d	Wild type	Plant_1	Floret_3	48.72	114.855	4.27913
ZIP4-ph1d	Wild type	Plant_1	Floret_3	49.14	150.195	5.59579
ZIP4-ph1d	Wild type	Plant_1	Floret_3	49.56	185.535	6.91244
ZIP4-ph1d	Wild type	Plant_1	Floret_3	49.98	150.195	5.59579
ZIP4-ph1d	Wild type	Plant_1	Floret_3	50.41	84.816	3.15997
ZIP4-ph1d	Wild type	Plant_1	Floret_3	50.84	50.3595	1.87623
ZIP4-ph1d	Wild type	Plant_1	Floret_3	51.27	84.816	3.15997
ZIP4-ph1d	Wild type	Plant_1	Floret_3	51.71	84.816	3.15997
ZIP4-ph1d	Wild type	Plant_1	Floret_3	52.15	84.816	3.15997
ZIP4-ph1d	Wild type	Plant_1	Floret_3	52.6	16.7865	0.625411
ZIP4-ph1d	Wild type	Plant_1	Floret_3	53.05	0	0
ZIP4-ph1d	Wild type	Plant_1	Floret_3	53.5	33.573	1.25082
ZIP4-ph1d	Wild type	Plant_1	Floret_3	53.96	0	0
ZIP4-ph1d	Wild type	Plant_1	Floret_3	54.42	0	0
ZIP4-ph1d	Wild type	Plant_1	Floret_3	54.88	0	0
ZIP4-ph1d	Wild type	Plant_1	Floret_3	55.35	0	0
ZIP4-ph1d	Wild type	Plant_1	Floret_3	55.83	0	0
ZIP4-ph1d	Wild type	Plant_1	Floret_3	56.3	0	0
ZIP4-ph1d	Wild type	Plant_1	Floret_3	56.78	0	0
ZIP4-ph1d	Wild type	Plant_1	Floret_3	57.27	0	0
ZIP4-ph1d	Wild type	Plant_1	Floret_3	57.76	0	0
ZIP4-ph1d	Wild type	Plant_1	Floret_3	58.25	0	0
ZIP4-ph1d	Wild type	Plant_1	Floret_3	58.75	0	0
ZIP4-ph1d	Wild type	Plant_1	Floret_3	59.25	0	0
ZIP4-ph1d	Wild type	Plant_1	Floret_3	59.75	0	0
ZIP4-ph1d	Wild type	Plant_1	Floret_3	60.26	0	0
ZIP4-ph1d	Wild type	Plant_1	Floret_4	30.01	16.7242	0.626667
ZIP4-ph1d	Wild type	Plant_1	Floret_4	30.27	16.7242	0.626667
ZIP4-ph1d	Wild type	Plant_1	Floret_4	30.52	16.7242	0.626667
ZIP4-ph1d	Wild type	Plant_1	Floret_4	30.78	0	0
ZIP4-ph1d	Wild type	Plant_1	Floret_4	31.05	33.8042	1.26667
ZIP4-ph1d	Wild type	Plant_1	Floret_4	31.31	16.7242	0.626667
ZIP4-ph1d	Wild type	Plant_1	Floret_4	31.58	0	0
ZIP4-ph1d	Wild type	Plant_1	Floret_4	31.85	16.7242	0.626667
ZIP4-ph1d	Wild type	Plant_1	Floret_4	32.12	0	0
ZIP4-ph1d	Wild type	Plant_1	Floret_4	32.4	33.8042	1.26667
ZIP4-ph1d	Wild type	Plant_1	Floret_4	32.67	16.7242	0.626667
ZIP4-ph1d	Wild type	Plant_1	Floret_4	32.95	0	0
ZIP4-ph1d	Wild type	Plant_1	Floret_4	33.23	0	0
ZIP4-ph1d	Wild type	Plant_1	Floret_4	33.52	0	0
ZIP4-ph1d	Wild type	Plant_1	Floret_4	33.8	16.7242	0.626667
ZIP4-ph1d	Wild type	Plant_1	Floret_4	34.09	0	0
ZIP4-ph1d	Wild type	Plant_1	Floret_4	34.38	0	0
ZIP4-ph1d	Wild type	Plant_1	Floret_4	34.68	0	0
ZIP4-ph1d	Wild type	Plant_1	Floret_4	34.97	33.8042	1.26667
ZIP4-ph1d	Wild type	Plant_1	Floret_4	35.27	0	0
ZIP4-ph1d	Wild type	Plant_1	Floret_4	35.57	33.8042	1.26667
ZIP4-ph1d	Wild type	Plant_1	Floret_4	35.88	0	0
ZIP4-ph1d	Wild type	Plant_1	Floret_4	36.18	0	0
ZIP4-ph1d	Wild type	Plant_1	Floret_4	36.49	0	0
ZIP4-ph1d	Wild type	Plant_1	Floret_4	36.8	16.7242	0.626667
ZIP4-ph1d	Wild type	Plant_1	Floret_4	37.12	16.7242	0.626667
ZIP4-ph1d	Wild type	Plant_1	Floret_4	37.43	16.7242	0.626667
ZIP4-ph1d	Wild type	Plant_1	Floret_4	37.75	16.7242	0.626667
ZIP4-ph1d	Wild type	Plant_1	Floret_4	38.08	0	0
ZIP4-ph1d	Wild type	Plant_1	Floret_4	38.4	16.7242	0.626667
ZIP4-ph1d	Wild type	Plant_1	Floret_4	38.73	0	0
ZIP4-ph1d	Wild type	Plant_1	Floret_4	39.06	0	0
ZIP4-ph1d	Wild type	Plant_1	Floret_4	39.39	0	0
ZIP4-ph1d	Wild type	Plant_1	Floret_4	39.73	0	0
ZIP4-ph1d	Wild type	Plant_1	Floret_4	40.07	0	0
ZIP4-ph1d	Wild type	Plant_1	Floret_4	40.41	16.7242	0.626667
ZIP4-ph1d	Wild type	Plant_1	Floret_4	40.76	16.7242	0.626667
ZIP4-ph1d	Wild type	Plant_1	Floret_4	41.1	16.7242	0.626667
ZIP4-ph1d	Wild type	Plant_1	Floret_4	41.46	16.7242	0.626667
ZIP4-ph1d	Wild type	Plant_1	Floret_4	41.81	16.7242	0.626667
ZIP4-ph1d	Wild type	Plant_1	Floret_4	42.17	16.7242	0.626667
ZIP4-ph1d	Wild type	Plant_1	Floret_4	42.53	0	0
ZIP4-ph1d	Wild type	Plant_1	Floret_4	42.89	33.8042	1.26667
ZIP4-ph1d	Wild type	Plant_1	Floret_4	43.26	16.7242	0.626667
ZIP4-ph1d	Wild type	Plant_1	Floret_4	43.63	16.7242	0.626667
ZIP4-ph1d	Wild type	Plant_1	Floret_4	44	49.8167	1.86667
ZIP4-ph1d	Wild type	Plant_1	Floret_4	44.37	0	0
ZIP4-ph1d	Wild type	Plant_1	Floret_4	44.75	0	0
ZIP4-ph1d	Wild type	Plant_1	Floret_4	45.13	0	0
ZIP4-ph1d	Wild type	Plant_1	Floret_4	45.52	16.7242	0.626667
ZIP4-ph1d	Wild type	Plant_1	Floret_4	45.91	16.7242	0.626667
ZIP4-ph1d	Wild type	Plant_1	Floret_4	46.3	16.7242	0.626667
ZIP4-ph1d	Wild type	Plant_1	Floret_4	46.7	0	0
ZIP4-ph1d	Wild type	Plant_1	Floret_4	47.09	16.7242	0.626667
ZIP4-ph1d	Wild type	Plant_1	Floret_4	47.5	67.6083	2.53333
ZIP4-ph1d	Wild type	Plant_1	Floret_4	47.9	33.8042	1.26667
ZIP4-ph1d	Wild type	Plant_1	Floret_4	48.31	49.8167	1.86667
ZIP4-ph1d	Wild type	Plant_1	Floret_4	48.72	85.4	3.2
ZIP4-ph1d	Wild type	Plant_1	Floret_4	49.14	99.6333	3.73333
ZIP4-ph1d	Wild type	Plant_1	Floret_4	49.56	185.033	6.93333
ZIP4-ph1d	Wild type	Plant_1	Floret_4	49.98	99.6333	3.73333
ZIP4-ph1d	Wild type	Plant_1	Floret_4	50.41	185.033	6.93333
ZIP4-ph1d	Wild type	Plant_1	Floret_4	50.84	270.433	10.1333
ZIP4-ph1d	Wild type	Plant_1	Floret_4	51.27	284.667	10.6667
ZIP4-ph1d	Wild type	Plant_1	Floret_4	51.71	167.242	6.26667
ZIP4-ph1d	Wild type	Plant_1	Floret_4	52.15	117.425	4.4
ZIP4-ph1d	Wild type	Plant_1	Floret_4	52.6	49.8167	1.86667
ZIP4-ph1d	Wild type	Plant_1	Floret_4	53.05	99.6333	3.73333
ZIP4-ph1d	Wild type	Plant_1	Floret_4	53.5	49.8167	1.86667
ZIP4-ph1d	Wild type	Plant_1	Floret_4	53.96	85.4	3.2
ZIP4-ph1d	Wild type	Plant_1	Floret_4	54.42	33.8042	1.26667
ZIP4-ph1d	Wild type	Plant_1	Floret_4	54.88	33.8042	1.26667
ZIP4-ph1d	Wild type	Plant_1	Floret_4	55.35	33.8042	1.26667
ZIP4-ph1d	Wild type	Plant_1	Floret_4	55.83	0	0
ZIP4-ph1d	Wild type	Plant_1	Floret_4	56.3	16.7242	0.626667
ZIP4-ph1d	Wild type	Plant_1	Floret_4	56.78	0	0
ZIP4-ph1d	Wild type	Plant_1	Floret_4	57.27	0	0
ZIP4-ph1d	Wild type	Plant_1	Floret_4	57.76	0	0
ZIP4-ph1d	Wild type	Plant_1	Floret_4	58.25	0	0
ZIP4-ph1d	Wild type	Plant_1	Floret_4	58.75	0	0
ZIP4-ph1d	Wild type	Plant_1	Floret_4	59.25	0	0
ZIP4-ph1d	Wild type	Plant_1	Floret_4	59.75	0	0
ZIP4-ph1d	Wild type	Plant_1	Floret_4	60.26	0	0
ZIP4-ph1d	Wild type	Plant_1	Floret_5	30.01	33.991	1.16743
ZIP4-ph1d	Wild type	Plant_1	Floret_5	30.27	33.991	1.16743
ZIP4-ph1d	Wild type	Plant_1	Floret_5	30.52	33.991	1.16743
ZIP4-ph1d	Wild type	Plant_1	Floret_5	30.78	0	0
ZIP4-ph1d	Wild type	Plant_1	Floret_5	31.05	16.9955	0.583717
ZIP4-ph1d	Wild type	Plant_1	Floret_5	31.31	50.9865	1.75115
ZIP4-ph1d	Wild type	Plant_1	Floret_5	31.58	33.991	1.16743
ZIP4-ph1d	Wild type	Plant_1	Floret_5	31.85	50.9865	1.75115
ZIP4-ph1d	Wild type	Plant_1	Floret_5	32.12	16.9955	0.583717
ZIP4-ph1d	Wild type	Plant_1	Floret_5	32.4	33.991	1.16743
ZIP4-ph1d	Wild type	Plant_1	Floret_5	32.67	50.9865	1.75115
ZIP4-ph1d	Wild type	Plant_1	Floret_5	32.95	33.991	1.16743
ZIP4-ph1d	Wild type	Plant_1	Floret_5	33.23	16.9955	0.583717
ZIP4-ph1d	Wild type	Plant_1	Floret_5	33.52	33.991	1.16743
ZIP4-ph1d	Wild type	Plant_1	Floret_5	33.8	16.9955	0.583717
ZIP4-ph1d	Wild type	Plant_1	Floret_5	34.09	0	0
ZIP4-ph1d	Wild type	Plant_1	Floret_5	34.38	33.991	1.16743
ZIP4-ph1d	Wild type	Plant_1	Floret_5	34.68	16.9955	0.583717
ZIP4-ph1d	Wild type	Plant_1	Floret_5	34.97	67.982	2.33487
ZIP4-ph1d	Wild type	Plant_1	Floret_5	35.27	16.9955	0.583717
ZIP4-ph1d	Wild type	Plant_1	Floret_5	35.57	33.991	1.16743
ZIP4-ph1d	Wild type	Plant_1	Floret_5	35.88	50.9865	1.75115
ZIP4-ph1d	Wild type	Plant_1	Floret_5	36.18	16.9955	0.583717
ZIP4-ph1d	Wild type	Plant_1	Floret_5	36.49	0	0
ZIP4-ph1d	Wild type	Plant_1	Floret_5	36.8	0	0
ZIP4-ph1d	Wild type	Plant_1	Floret_5	37.12	0	0
ZIP4-ph1d	Wild type	Plant_1	Floret_5	37.43	33.991	1.16743
ZIP4-ph1d	Wild type	Plant_1	Floret_5	37.75	0	0
ZIP4-ph1d	Wild type	Plant_1	Floret_5	38.08	33.991	1.16743
ZIP4-ph1d	Wild type	Plant_1	Floret_5	38.4	33.991	1.16743
ZIP4-ph1d	Wild type	Plant_1	Floret_5	38.73	50.9865	1.75115
ZIP4-ph1d	Wild type	Plant_1	Floret_5	39.06	84.9775	2.91859
ZIP4-ph1d	Wild type	Plant_1	Floret_5	39.39	33.991	1.16743
ZIP4-ph1d	Wild type	Plant_1	Floret_5	39.73	33.991	1.16743
ZIP4-ph1d	Wild type	Plant_1	Floret_5	40.07	33.991	1.16743
ZIP4-ph1d	Wild type	Plant_1	Floret_5	40.41	0	0
ZIP4-ph1d	Wild type	Plant_1	Floret_5	40.76	50.9865	1.75115
ZIP4-ph1d	Wild type	Plant_1	Floret_5	41.1	50.9865	1.75115
ZIP4-ph1d	Wild type	Plant_1	Floret_5	41.46	50.9865	1.75115
ZIP4-ph1d	Wild type	Plant_1	Floret_5	41.81	0	0
ZIP4-ph1d	Wild type	Plant_1	Floret_5	42.17	0	0
ZIP4-ph1d	Wild type	Plant_1	Floret_5	42.53	16.9955	0.583717
ZIP4-ph1d	Wild type	Plant_1	Floret_5	42.89	16.9955	0.583717
ZIP4-ph1d	Wild type	Plant_1	Floret_5	43.26	16.9955	0.583717
ZIP4-ph1d	Wild type	Plant_1	Floret_5	43.63	16.9955	0.583717
ZIP4-ph1d	Wild type	Plant_1	Floret_5	44	16.9955	0.583717
ZIP4-ph1d	Wild type	Plant_1	Floret_5	44.37	33.991	1.16743
ZIP4-ph1d	Wild type	Plant_1	Floret_5	44.75	16.9955	0.583717
ZIP4-ph1d	Wild type	Plant_1	Floret_5	45.13	0	0
ZIP4-ph1d	Wild type	Plant_1	Floret_5	45.52	33.991	1.16743
ZIP4-ph1d	Wild type	Plant_1	Floret_5	45.91	33.991	1.16743
ZIP4-ph1d	Wild type	Plant_1	Floret_5	46.3	50.9865	1.75115
ZIP4-ph1d	Wild type	Plant_1	Floret_5	46.7	50.9865	1.75115
ZIP4-ph1d	Wild type	Plant_1	Floret_5	47.09	0	0
ZIP4-ph1d	Wild type	Plant_1	Floret_5	47.5	98.395	3.37942
ZIP4-ph1d	Wild type	Plant_1	Floret_5	47.9	98.395	3.37942
ZIP4-ph1d	Wild type	Plant_1	Floret_5	48.31	116.285	3.99386
ZIP4-ph1d	Wild type	Plant_1	Floret_5	48.72	152.065	5.22273
ZIP4-ph1d	Wild type	Plant_1	Floret_5	49.14	205.735	7.06605
ZIP4-ph1d	Wild type	Plant_1	Floret_5	49.56	169.955	5.83717
ZIP4-ph1d	Wild type	Plant_1	Floret_5	49.98	187.845	6.45161
ZIP4-ph1d	Wild type	Plant_1	Floret_5	50.41	67.982	2.33487
ZIP4-ph1d	Wild type	Plant_1	Floret_5	50.84	50.9865	1.75115
ZIP4-ph1d	Wild type	Plant_1	Floret_5	51.27	98.395	3.37942
ZIP4-ph1d	Wild type	Plant_1	Floret_5	51.71	67.982	2.33487
ZIP4-ph1d	Wild type	Plant_1	Floret_5	52.15	16.9955	0.583717
ZIP4-ph1d	Wild type	Plant_1	Floret_5	52.6	33.991	1.16743
ZIP4-ph1d	Wild type	Plant_1	Floret_5	53.05	0	0
ZIP4-ph1d	Wild type	Plant_1	Floret_5	53.5	0	0
ZIP4-ph1d	Wild type	Plant_1	Floret_5	53.96	33.991	1.16743
ZIP4-ph1d	Wild type	Plant_1	Floret_5	54.42	0	0
ZIP4-ph1d	Wild type	Plant_1	Floret_5	54.88	16.9955	0.583717
ZIP4-ph1d	Wild type	Plant_1	Floret_5	55.35	0	0
ZIP4-ph1d	Wild type	Plant_1	Floret_5	55.83	0	0
ZIP4-ph1d	Wild type	Plant_1	Floret_5	56.3	0	0
ZIP4-ph1d	Wild type	Plant_1	Floret_5	56.78	0	0
ZIP4-ph1d	Wild type	Plant_1	Floret_5	57.27	0	0
ZIP4-ph1d	Wild type	Plant_1	Floret_5	57.76	0	0
ZIP4-ph1d	Wild type	Plant_1	Floret_5	58.25	0	0
ZIP4-ph1d	Wild type	Plant_1	Floret_5	58.75	0	0
ZIP4-ph1d	Wild type	Plant_1	Floret_5	59.25	0	0
ZIP4-ph1d	Wild type	Plant_1	Floret_5	59.75	0	0
ZIP4-ph1d	Wild type	Plant_1	Floret_5	60.26	0	0
ZIP4-ph1d	Wild type	Plant_2	Floret_1	30.01	0	0
ZIP4-ph1d	Wild type	Plant_2	Floret_1	30.27	0	0
ZIP4-ph1d	Wild type	Plant_2	Floret_1	30.52	0	0
ZIP4-ph1d	Wild type	Plant_2	Floret_1	30.78	0	0
ZIP4-ph1d	Wild type	Plant_2	Floret_1	31.05	0	0
ZIP4-ph1d	Wild type	Plant_2	Floret_1	31.31	0	0
ZIP4-ph1d	Wild type	Plant_2	Floret_1	31.58	0	0
ZIP4-ph1d	Wild type	Plant_2	Floret_1	31.85	0	0
ZIP4-ph1d	Wild type	Plant_2	Floret_1	32.12	0	0
ZIP4-ph1d	Wild type	Plant_2	Floret_1	32.4	0	0
ZIP4-ph1d	Wild type	Plant_2	Floret_1	32.67	0	0
ZIP4-ph1d	Wild type	Plant_2	Floret_1	32.95	0	0
ZIP4-ph1d	Wild type	Plant_2	Floret_1	33.23	17.1983	1.05328
ZIP4-ph1d	Wild type	Plant_2	Floret_1	33.52	17.1983	1.05328
ZIP4-ph1d	Wild type	Plant_2	Floret_1	33.8	17.1983	1.05328
ZIP4-ph1d	Wild type	Plant_2	Floret_1	34.09	0	0
ZIP4-ph1d	Wild type	Plant_2	Floret_1	34.38	0	0
ZIP4-ph1d	Wild type	Plant_2	Floret_1	34.68	0	0
ZIP4-ph1d	Wild type	Plant_2	Floret_1	34.97	17.1983	1.05328
ZIP4-ph1d	Wild type	Plant_2	Floret_1	35.27	0	0
ZIP4-ph1d	Wild type	Plant_2	Floret_1	35.57	0	0
ZIP4-ph1d	Wild type	Plant_2	Floret_1	35.88	0	0
ZIP4-ph1d	Wild type	Plant_2	Floret_1	36.18	17.1983	1.05328
ZIP4-ph1d	Wild type	Plant_2	Floret_1	36.49	0	0
ZIP4-ph1d	Wild type	Plant_2	Floret_1	36.8	0	0
ZIP4-ph1d	Wild type	Plant_2	Floret_1	37.12	33.385	2.04461
ZIP4-ph1d	Wild type	Plant_2	Floret_1	37.43	0	0
ZIP4-ph1d	Wild type	Plant_2	Floret_1	37.75	0	0
ZIP4-ph1d	Wild type	Plant_2	Floret_1	38.08	0	0
ZIP4-ph1d	Wild type	Plant_2	Floret_1	38.4	17.1983	1.05328
ZIP4-ph1d	Wild type	Plant_2	Floret_1	38.73	0	0
ZIP4-ph1d	Wild type	Plant_2	Floret_1	39.06	0	0
ZIP4-ph1d	Wild type	Plant_2	Floret_1	39.39	0	0
ZIP4-ph1d	Wild type	Plant_2	Floret_1	39.73	17.1983	1.05328
ZIP4-ph1d	Wild type	Plant_2	Floret_1	40.07	0	0
ZIP4-ph1d	Wild type	Plant_2	Floret_1	40.41	0	0
ZIP4-ph1d	Wild type	Plant_2	Floret_1	40.76	0	0
ZIP4-ph1d	Wild type	Plant_2	Floret_1	41.1	0	0
ZIP4-ph1d	Wild type	Plant_2	Floret_1	41.46	0	0
ZIP4-ph1d	Wild type	Plant_2	Floret_1	41.81	0	0
ZIP4-ph1d	Wild type	Plant_2	Floret_1	42.17	0	0
ZIP4-ph1d	Wild type	Plant_2	Floret_1	42.53	0	0
ZIP4-ph1d	Wild type	Plant_2	Floret_1	42.89	0	0
ZIP4-ph1d	Wild type	Plant_2	Floret_1	43.26	0	0
ZIP4-ph1d	Wild type	Plant_2	Floret_1	43.63	0	0
ZIP4-ph1d	Wild type	Plant_2	Floret_1	44	17.1983	1.05328
ZIP4-ph1d	Wild type	Plant_2	Floret_1	44.37	0	0
ZIP4-ph1d	Wild type	Plant_2	Floret_1	44.75	0	0
ZIP4-ph1d	Wild type	Plant_2	Floret_1	45.13	33.385	2.04461
ZIP4-ph1d	Wild type	Plant_2	Floret_1	45.52	33.385	2.04461
ZIP4-ph1d	Wild type	Plant_2	Floret_1	45.91	66.77	4.08922
ZIP4-ph1d	Wild type	Plant_2	Floret_1	46.3	151.75	9.29368
ZIP4-ph1d	Wild type	Plant_2	Floret_1	46.7	101.167	6.19579
ZIP4-ph1d	Wild type	Plant_2	Floret_1	47.09	117.353	7.18711
ZIP4-ph1d	Wild type	Plant_2	Floret_1	47.5	83.9683	5.1425
ZIP4-ph1d	Wild type	Plant_2	Floret_1	47.9	101.167	6.19579
ZIP4-ph1d	Wild type	Plant_2	Floret_1	48.31	83.9683	5.1425
ZIP4-ph1d	Wild type	Plant_2	Floret_1	48.72	101.167	6.19579
ZIP4-ph1d	Wild type	Plant_2	Floret_1	49.14	201.322	12.3296
ZIP4-ph1d	Wild type	Plant_2	Floret_1	49.56	83.9683	5.1425
ZIP4-ph1d	Wild type	Plant_2	Floret_1	49.98	101.167	6.19579
ZIP4-ph1d	Wild type	Plant_2	Floret_1	50.41	33.385	2.04461
ZIP4-ph1d	Wild type	Plant_2	Floret_1	50.84	66.77	4.08922
ZIP4-ph1d	Wild type	Plant_2	Floret_1	51.27	33.385	2.04461
ZIP4-ph1d	Wild type	Plant_2	Floret_1	51.71	33.385	2.04461
ZIP4-ph1d	Wild type	Plant_2	Floret_1	52.15	17.1983	1.05328
ZIP4-ph1d	Wild type	Plant_2	Floret_1	52.6	0	0
ZIP4-ph1d	Wild type	Plant_2	Floret_1	53.05	0	0
ZIP4-ph1d	Wild type	Plant_2	Floret_1	53.5	17.1983	1.05328
ZIP4-ph1d	Wild type	Plant_2	Floret_1	53.96	0	0
ZIP4-ph1d	Wild type	Plant_2	Floret_1	54.42	0	0
ZIP4-ph1d	Wild type	Plant_2	Floret_1	54.88	0	0
ZIP4-ph1d	Wild type	Plant_2	Floret_1	55.35	0	0
ZIP4-ph1d	Wild type	Plant_2	Floret_1	55.83	0	0
ZIP4-ph1d	Wild type	Plant_2	Floret_1	56.3	0	0
ZIP4-ph1d	Wild type	Plant_2	Floret_1	56.78	0	0
ZIP4-ph1d	Wild type	Plant_2	Floret_1	57.27	0	0
ZIP4-ph1d	Wild type	Plant_2	Floret_1	57.76	0	0
ZIP4-ph1d	Wild type	Plant_2	Floret_1	58.25	0	0
ZIP4-ph1d	Wild type	Plant_2	Floret_1	58.75	0	0
ZIP4-ph1d	Wild type	Plant_2	Floret_1	59.25	0	0
ZIP4-ph1d	Wild type	Plant_2	Floret_1	59.75	0	0
ZIP4-ph1d	Wild type	Plant_2	Floret_1	60.26	0	0
ZIP4-ph1d	Wild type	Plant_2	Floret_2	30.01	0	0
ZIP4-ph1d	Wild type	Plant_2	Floret_2	30.27	0	0
ZIP4-ph1d	Wild type	Plant_2	Floret_2	30.52	16.5	0.821355
ZIP4-ph1d	Wild type	Plant_2	Floret_2	30.78	0	0
ZIP4-ph1d	Wild type	Plant_2	Floret_2	31.05	0	0
ZIP4-ph1d	Wild type	Plant_2	Floret_2	31.31	0	0
ZIP4-ph1d	Wild type	Plant_2	Floret_2	31.58	0	0
ZIP4-ph1d	Wild type	Plant_2	Floret_2	31.85	0	0
ZIP4-ph1d	Wild type	Plant_2	Floret_2	32.12	0	0
ZIP4-ph1d	Wild type	Plant_2	Floret_2	32.4	0	0
ZIP4-ph1d	Wild type	Plant_2	Floret_2	32.67	0	0
ZIP4-ph1d	Wild type	Plant_2	Floret_2	32.95	0	0
ZIP4-ph1d	Wild type	Plant_2	Floret_2	33.23	0	0
ZIP4-ph1d	Wild type	Plant_2	Floret_2	33.52	16.5	0.821355
ZIP4-ph1d	Wild type	Plant_2	Floret_2	33.8	33	1.64271
ZIP4-ph1d	Wild type	Plant_2	Floret_2	34.09	0	0
ZIP4-ph1d	Wild type	Plant_2	Floret_2	34.38	0	0
ZIP4-ph1d	Wild type	Plant_2	Floret_2	34.68	0	0
ZIP4-ph1d	Wild type	Plant_2	Floret_2	34.97	0	0
ZIP4-ph1d	Wild type	Plant_2	Floret_2	35.27	0	0
ZIP4-ph1d	Wild type	Plant_2	Floret_2	35.57	16.5	0.821355
ZIP4-ph1d	Wild type	Plant_2	Floret_2	35.88	0	0
ZIP4-ph1d	Wild type	Plant_2	Floret_2	36.18	0	0
ZIP4-ph1d	Wild type	Plant_2	Floret_2	36.49	16.5	0.821355
ZIP4-ph1d	Wild type	Plant_2	Floret_2	36.8	16.5	0.821355
ZIP4-ph1d	Wild type	Plant_2	Floret_2	37.12	0	0
ZIP4-ph1d	Wild type	Plant_2	Floret_2	37.43	0	0
ZIP4-ph1d	Wild type	Plant_2	Floret_2	37.75	16.5	0.821355
ZIP4-ph1d	Wild type	Plant_2	Floret_2	38.08	16.5	0.821355
ZIP4-ph1d	Wild type	Plant_2	Floret_2	38.4	0	0
ZIP4-ph1d	Wild type	Plant_2	Floret_2	38.73	0	0
ZIP4-ph1d	Wild type	Plant_2	Floret_2	39.06	16.5	0.821355
ZIP4-ph1d	Wild type	Plant_2	Floret_2	39.39	0	0
ZIP4-ph1d	Wild type	Plant_2	Floret_2	39.73	16.5	0.821355
ZIP4-ph1d	Wild type	Plant_2	Floret_2	40.07	0	0
ZIP4-ph1d	Wild type	Plant_2	Floret_2	40.41	0	0
ZIP4-ph1d	Wild type	Plant_2	Floret_2	40.76	16.5	0.821355
ZIP4-ph1d	Wild type	Plant_2	Floret_2	41.1	0	0
ZIP4-ph1d	Wild type	Plant_2	Floret_2	41.46	0	0
ZIP4-ph1d	Wild type	Plant_2	Floret_2	41.81	16.5	0.821355
ZIP4-ph1d	Wild type	Plant_2	Floret_2	42.17	0	0
ZIP4-ph1d	Wild type	Plant_2	Floret_2	42.53	0	0
ZIP4-ph1d	Wild type	Plant_2	Floret_2	42.89	0	0
ZIP4-ph1d	Wild type	Plant_2	Floret_2	43.26	16.5	0.821355
ZIP4-ph1d	Wild type	Plant_2	Floret_2	43.63	33	1.64271
ZIP4-ph1d	Wild type	Plant_2	Floret_2	44	16.5	0.821355
ZIP4-ph1d	Wild type	Plant_2	Floret_2	44.37	16.5	0.821355
ZIP4-ph1d	Wild type	Plant_2	Floret_2	44.75	0	0
ZIP4-ph1d	Wild type	Plant_2	Floret_2	45.13	16.5	0.821355
ZIP4-ph1d	Wild type	Plant_2	Floret_2	45.52	0	0
ZIP4-ph1d	Wild type	Plant_2	Floret_2	45.91	50.875	2.53251
ZIP4-ph1d	Wild type	Plant_2	Floret_2	46.3	16.5	0.821355
ZIP4-ph1d	Wild type	Plant_2	Floret_2	46.7	67.375	3.35387
ZIP4-ph1d	Wild type	Plant_2	Floret_2	47.09	50.875	2.53251
ZIP4-ph1d	Wild type	Plant_2	Floret_2	47.5	67.375	3.35387
ZIP4-ph1d	Wild type	Plant_2	Floret_2	47.9	67.375	3.35387
ZIP4-ph1d	Wild type	Plant_2	Floret_2	48.31	167.75	8.35044
ZIP4-ph1d	Wild type	Plant_2	Floret_2	48.72	83.875	4.17522
ZIP4-ph1d	Wild type	Plant_2	Floret_2	49.14	202.125	10.0616
ZIP4-ph1d	Wild type	Plant_2	Floret_2	49.56	184.25	9.1718
ZIP4-ph1d	Wild type	Plant_2	Floret_2	49.98	184.25	9.1718
ZIP4-ph1d	Wild type	Plant_2	Floret_2	50.41	100.375	4.99658
ZIP4-ph1d	Wild type	Plant_2	Floret_2	50.84	67.375	3.35387
ZIP4-ph1d	Wild type	Plant_2	Floret_2	51.27	134.75	6.70773
ZIP4-ph1d	Wild type	Plant_2	Floret_2	51.71	83.875	4.17522
ZIP4-ph1d	Wild type	Plant_2	Floret_2	52.15	67.375	3.35387
ZIP4-ph1d	Wild type	Plant_2	Floret_2	52.6	16.5	0.821355
ZIP4-ph1d	Wild type	Plant_2	Floret_2	53.05	0	0
ZIP4-ph1d	Wild type	Plant_2	Floret_2	53.5	33	1.64271
ZIP4-ph1d	Wild type	Plant_2	Floret_2	53.96	33	1.64271
ZIP4-ph1d	Wild type	Plant_2	Floret_2	54.42	0	0
ZIP4-ph1d	Wild type	Plant_2	Floret_2	54.88	0	0
ZIP4-ph1d	Wild type	Plant_2	Floret_2	55.35	0	0
ZIP4-ph1d	Wild type	Plant_2	Floret_2	55.83	0	0
ZIP4-ph1d	Wild type	Plant_2	Floret_2	56.3	0	0
ZIP4-ph1d	Wild type	Plant_2	Floret_2	56.78	16.5	0.821355
ZIP4-ph1d	Wild type	Plant_2	Floret_2	57.27	0	0
ZIP4-ph1d	Wild type	Plant_2	Floret_2	57.76	0	0
ZIP4-ph1d	Wild type	Plant_2	Floret_2	58.25	0	0
ZIP4-ph1d	Wild type	Plant_2	Floret_2	58.75	0	0
ZIP4-ph1d	Wild type	Plant_2	Floret_2	59.25	0	0
ZIP4-ph1d	Wild type	Plant_2	Floret_2	59.75	0	0
ZIP4-ph1d	Wild type	Plant_2	Floret_2	60.26	0	0
ZIP4-ph1d	Wild type	Plant_2	Floret_3	30.01	0	0
ZIP4-ph1d	Wild type	Plant_2	Floret_3	30.27	0	0
ZIP4-ph1d	Wild type	Plant_2	Floret_3	30.52	16.9057	0.693622
ZIP4-ph1d	Wild type	Plant_2	Floret_3	30.78	0	0
ZIP4-ph1d	Wild type	Plant_2	Floret_3	31.05	0	0
ZIP4-ph1d	Wild type	Plant_2	Floret_3	31.31	16.9057	0.693622
ZIP4-ph1d	Wild type	Plant_2	Floret_3	31.58	0	0
ZIP4-ph1d	Wild type	Plant_2	Floret_3	31.85	0	0
ZIP4-ph1d	Wild type	Plant_2	Floret_3	32.12	0	0
ZIP4-ph1d	Wild type	Plant_2	Floret_3	32.4	0	0
ZIP4-ph1d	Wild type	Plant_2	Floret_3	32.67	0	0
ZIP4-ph1d	Wild type	Plant_2	Floret_3	32.95	0	0
ZIP4-ph1d	Wild type	Plant_2	Floret_3	33.23	0	0
ZIP4-ph1d	Wild type	Plant_2	Floret_3	33.52	16.9057	0.693622
ZIP4-ph1d	Wild type	Plant_2	Floret_3	33.8	34.2237	1.40416
ZIP4-ph1d	Wild type	Plant_2	Floret_3	34.09	0	0
ZIP4-ph1d	Wild type	Plant_2	Floret_3	34.38	0	0
ZIP4-ph1d	Wild type	Plant_2	Floret_3	34.68	0	0
ZIP4-ph1d	Wild type	Plant_2	Floret_3	34.97	16.9057	0.693622
ZIP4-ph1d	Wild type	Plant_2	Floret_3	35.27	16.9057	0.693622
ZIP4-ph1d	Wild type	Plant_2	Floret_3	35.57	0	0
ZIP4-ph1d	Wild type	Plant_2	Floret_3	35.88	0	0
ZIP4-ph1d	Wild type	Plant_2	Floret_3	36.18	16.9057	0.693622
ZIP4-ph1d	Wild type	Plant_2	Floret_3	36.49	16.9057	0.693622
ZIP4-ph1d	Wild type	Plant_2	Floret_3	36.8	0	0
ZIP4-ph1d	Wild type	Plant_2	Floret_3	37.12	16.9057	0.693622
ZIP4-ph1d	Wild type	Plant_2	Floret_3	37.43	34.2237	1.40416
ZIP4-ph1d	Wild type	Plant_2	Floret_3	37.75	0	0
ZIP4-ph1d	Wild type	Plant_2	Floret_3	38.08	16.9057	0.693622
ZIP4-ph1d	Wild type	Plant_2	Floret_3	38.4	16.9057	0.693622
ZIP4-ph1d	Wild type	Plant_2	Floret_3	38.73	0	0
ZIP4-ph1d	Wild type	Plant_2	Floret_3	39.06	0	0
ZIP4-ph1d	Wild type	Plant_2	Floret_3	39.39	16.9057	0.693622
ZIP4-ph1d	Wild type	Plant_2	Floret_3	39.73	0	0
ZIP4-ph1d	Wild type	Plant_2	Floret_3	40.07	16.9057	0.693622
ZIP4-ph1d	Wild type	Plant_2	Floret_3	40.41	0	0
ZIP4-ph1d	Wild type	Plant_2	Floret_3	40.76	0	0
ZIP4-ph1d	Wild type	Plant_2	Floret_3	41.1	0	0
ZIP4-ph1d	Wild type	Plant_2	Floret_3	41.46	16.9057	0.693622
ZIP4-ph1d	Wild type	Plant_2	Floret_3	41.81	16.9057	0.693622
ZIP4-ph1d	Wild type	Plant_2	Floret_3	42.17	49.48	2.03011
ZIP4-ph1d	Wild type	Plant_2	Floret_3	42.53	16.9057	0.693622
ZIP4-ph1d	Wild type	Plant_2	Floret_3	42.89	0	0
ZIP4-ph1d	Wild type	Plant_2	Floret_3	43.26	0	0
ZIP4-ph1d	Wild type	Plant_2	Floret_3	43.63	0	0
ZIP4-ph1d	Wild type	Plant_2	Floret_3	44	0	0
ZIP4-ph1d	Wild type	Plant_2	Floret_3	44.37	0	0
ZIP4-ph1d	Wild type	Plant_2	Floret_3	44.75	16.9057	0.693622
ZIP4-ph1d	Wild type	Plant_2	Floret_3	45.13	0	0
ZIP4-ph1d	Wild type	Plant_2	Floret_3	45.52	16.9057	0.693622
ZIP4-ph1d	Wild type	Plant_2	Floret_3	45.91	0	0
ZIP4-ph1d	Wild type	Plant_2	Floret_3	46.3	16.9057	0.693622
ZIP4-ph1d	Wild type	Plant_2	Floret_3	46.7	49.48	2.03011
ZIP4-ph1d	Wild type	Plant_2	Floret_3	47.09	0	0
ZIP4-ph1d	Wild type	Plant_2	Floret_3	47.5	86.59	3.5527
ZIP4-ph1d	Wild type	Plant_2	Floret_3	47.9	86.59	3.5527
ZIP4-ph1d	Wild type	Plant_2	Floret_3	48.31	86.59	3.5527
ZIP4-ph1d	Wild type	Plant_2	Floret_3	48.72	103.083	4.2294
ZIP4-ph1d	Wild type	Plant_2	Floret_3	49.14	119.577	4.90611
ZIP4-ph1d	Wild type	Plant_2	Floret_3	49.56	86.59	3.5527
ZIP4-ph1d	Wild type	Plant_2	Floret_3	49.98	86.59	3.5527
ZIP4-ph1d	Wild type	Plant_2	Floret_3	50.41	136.07	5.58281
ZIP4-ph1d	Wild type	Plant_2	Floret_3	50.84	206.167	8.45881
ZIP4-ph1d	Wild type	Plant_2	Floret_3	51.27	119.577	4.90611
ZIP4-ph1d	Wild type	Plant_2	Floret_3	51.71	222.66	9.13551
ZIP4-ph1d	Wild type	Plant_2	Floret_3	52.15	169.057	6.93622
ZIP4-ph1d	Wild type	Plant_2	Floret_3	52.6	119.577	4.90611
ZIP4-ph1d	Wild type	Plant_2	Floret_3	53.05	152.563	6.25952
ZIP4-ph1d	Wild type	Plant_2	Floret_3	53.5	49.48	2.03011
ZIP4-ph1d	Wild type	Plant_2	Floret_3	53.96	34.2237	1.40416
ZIP4-ph1d	Wild type	Plant_2	Floret_3	54.42	49.48	2.03011
ZIP4-ph1d	Wild type	Plant_2	Floret_3	54.88	16.9057	0.693622
ZIP4-ph1d	Wild type	Plant_2	Floret_3	55.35	0	0
ZIP4-ph1d	Wild type	Plant_2	Floret_3	55.83	34.2237	1.40416
ZIP4-ph1d	Wild type	Plant_2	Floret_3	56.3	0	0
ZIP4-ph1d	Wild type	Plant_2	Floret_3	56.78	0	0
ZIP4-ph1d	Wild type	Plant_2	Floret_3	57.27	0	0
ZIP4-ph1d	Wild type	Plant_2	Floret_3	57.76	0	0
ZIP4-ph1d	Wild type	Plant_2	Floret_3	58.25	0	0
ZIP4-ph1d	Wild type	Plant_2	Floret_3	58.75	0	0
ZIP4-ph1d	Wild type	Plant_2	Floret_3	59.25	0	0
ZIP4-ph1d	Wild type	Plant_2	Floret_3	59.75	0	0
ZIP4-ph1d	Wild type	Plant_2	Floret_3	60.26	0	0
ZIP4-ph1d	Wild type	Plant_2	Floret_4	30.01	0	0
ZIP4-ph1d	Wild type	Plant_2	Floret_4	30.27	0	0
ZIP4-ph1d	Wild type	Plant_2	Floret_4	30.52	0	0
ZIP4-ph1d	Wild type	Plant_2	Floret_4	30.78	0	0
ZIP4-ph1d	Wild type	Plant_2	Floret_4	31.05	0	0
ZIP4-ph1d	Wild type	Plant_2	Floret_4	31.31	0	0
ZIP4-ph1d	Wild type	Plant_2	Floret_4	31.58	0	0
ZIP4-ph1d	Wild type	Plant_2	Floret_4	31.85	0	0
ZIP4-ph1d	Wild type	Plant_2	Floret_4	32.12	0	0
ZIP4-ph1d	Wild type	Plant_2	Floret_4	32.4	17.075	0.698649
ZIP4-ph1d	Wild type	Plant_2	Floret_4	32.67	0	0
ZIP4-ph1d	Wild type	Plant_2	Floret_4	32.95	0	0
ZIP4-ph1d	Wild type	Plant_2	Floret_4	33.23	0	0
ZIP4-ph1d	Wild type	Plant_2	Floret_4	33.52	17.075	0.698649
ZIP4-ph1d	Wild type	Plant_2	Floret_4	33.8	0	0
ZIP4-ph1d	Wild type	Plant_2	Floret_4	34.09	0	0
ZIP4-ph1d	Wild type	Plant_2	Floret_4	34.38	0	0
ZIP4-ph1d	Wild type	Plant_2	Floret_4	34.68	0	0
ZIP4-ph1d	Wild type	Plant_2	Floret_4	34.97	34.15	1.3973
ZIP4-ph1d	Wild type	Plant_2	Floret_4	35.27	17.075	0.698649
ZIP4-ph1d	Wild type	Plant_2	Floret_4	35.57	0	0
ZIP4-ph1d	Wild type	Plant_2	Floret_4	35.88	0	0
ZIP4-ph1d	Wild type	Plant_2	Floret_4	36.18	0	0
ZIP4-ph1d	Wild type	Plant_2	Floret_4	36.49	0	0
ZIP4-ph1d	Wild type	Plant_2	Floret_4	36.8	0	0
ZIP4-ph1d	Wild type	Plant_2	Floret_4	37.12	0	0
ZIP4-ph1d	Wild type	Plant_2	Floret_4	37.43	0	0
ZIP4-ph1d	Wild type	Plant_2	Floret_4	37.75	0	0
ZIP4-ph1d	Wild type	Plant_2	Floret_4	38.08	17.075	0.698649
ZIP4-ph1d	Wild type	Plant_2	Floret_4	38.4	0	0
ZIP4-ph1d	Wild type	Plant_2	Floret_4	38.73	17.075	0.698649
ZIP4-ph1d	Wild type	Plant_2	Floret_4	39.06	17.075	0.698649
ZIP4-ph1d	Wild type	Plant_2	Floret_4	39.39	17.075	0.698649
ZIP4-ph1d	Wild type	Plant_2	Floret_4	39.73	0	0
ZIP4-ph1d	Wild type	Plant_2	Floret_4	40.07	17.075	0.698649
ZIP4-ph1d	Wild type	Plant_2	Floret_4	40.41	0	0
ZIP4-ph1d	Wild type	Plant_2	Floret_4	40.76	0	0
ZIP4-ph1d	Wild type	Plant_2	Floret_4	41.1	17.075	0.698649
ZIP4-ph1d	Wild type	Plant_2	Floret_4	41.46	17.075	0.698649
ZIP4-ph1d	Wild type	Plant_2	Floret_4	41.81	0	0
ZIP4-ph1d	Wild type	Plant_2	Floret_4	42.17	0	0
ZIP4-ph1d	Wild type	Plant_2	Floret_4	42.53	0	0
ZIP4-ph1d	Wild type	Plant_2	Floret_4	42.89	0	0
ZIP4-ph1d	Wild type	Plant_2	Floret_4	43.26	0	0
ZIP4-ph1d	Wild type	Plant_2	Floret_4	43.63	17.075	0.698649
ZIP4-ph1d	Wild type	Plant_2	Floret_4	44	17.075	0.698649
ZIP4-ph1d	Wild type	Plant_2	Floret_4	44.37	0	0
ZIP4-ph1d	Wild type	Plant_2	Floret_4	44.75	0	0
ZIP4-ph1d	Wild type	Plant_2	Floret_4	45.13	0	0
ZIP4-ph1d	Wild type	Plant_2	Floret_4	45.52	34.15	1.3973
ZIP4-ph1d	Wild type	Plant_2	Floret_4	45.91	0	0
ZIP4-ph1d	Wild type	Plant_2	Floret_4	46.3	17.075	0.698649
ZIP4-ph1d	Wild type	Plant_2	Floret_4	46.7	68.3	2.7946
ZIP4-ph1d	Wild type	Plant_2	Floret_4	47.09	84.2367	3.44667
ZIP4-ph1d	Wild type	Plant_2	Floret_4	47.5	51.225	2.09595
ZIP4-ph1d	Wild type	Plant_2	Floret_4	47.9	101.312	4.14532
ZIP4-ph1d	Wild type	Plant_2	Floret_4	48.31	84.2367	3.44667
ZIP4-ph1d	Wild type	Plant_2	Floret_4	48.72	135.462	5.54262
ZIP4-ph1d	Wild type	Plant_2	Floret_4	49.14	236.773	9.68794
ZIP4-ph1d	Wild type	Plant_2	Floret_4	49.56	287.998	11.7839
ZIP4-ph1d	Wild type	Plant_2	Floret_4	49.98	169.612	6.93992
ZIP4-ph1d	Wild type	Plant_2	Floret_4	50.41	152.537	6.24127
ZIP4-ph1d	Wild type	Plant_2	Floret_4	50.84	203.762	8.33721
ZIP4-ph1d	Wild type	Plant_2	Floret_4	51.27	186.687	7.63857
ZIP4-ph1d	Wild type	Plant_2	Floret_4	51.71	101.312	4.14532
ZIP4-ph1d	Wild type	Plant_2	Floret_4	52.15	68.3	2.7946
ZIP4-ph1d	Wild type	Plant_2	Floret_4	52.6	68.3	2.7946
ZIP4-ph1d	Wild type	Plant_2	Floret_4	53.05	34.15	1.3973
ZIP4-ph1d	Wild type	Plant_2	Floret_4	53.5	34.15	1.3973
ZIP4-ph1d	Wild type	Plant_2	Floret_4	53.96	34.15	1.3973
ZIP4-ph1d	Wild type	Plant_2	Floret_4	54.42	0	0
ZIP4-ph1d	Wild type	Plant_2	Floret_4	54.88	17.075	0.698649
ZIP4-ph1d	Wild type	Plant_2	Floret_4	55.35	17.075	0.698649
ZIP4-ph1d	Wild type	Plant_2	Floret_4	55.83	0	0
ZIP4-ph1d	Wild type	Plant_2	Floret_4	56.3	0	0
ZIP4-ph1d	Wild type	Plant_2	Floret_4	56.78	17.075	0.698649
ZIP4-ph1d	Wild type	Plant_2	Floret_4	57.27	0	0
ZIP4-ph1d	Wild type	Plant_2	Floret_4	57.76	0	0
ZIP4-ph1d	Wild type	Plant_2	Floret_4	58.25	0	0
ZIP4-ph1d	Wild type	Plant_2	Floret_4	58.75	0	0
ZIP4-ph1d	Wild type	Plant_2	Floret_4	59.25	0	0
ZIP4-ph1d	Wild type	Plant_2	Floret_4	59.75	0	0
ZIP4-ph1d	Wild type	Plant_2	Floret_4	60.26	0	0
ZIP4-ph1d	Wild type	Plant_2	Floret_5	30.01	0	0
ZIP4-ph1d	Wild type	Plant_2	Floret_5	30.27	0	0
ZIP4-ph1d	Wild type	Plant_2	Floret_5	30.52	0	0
ZIP4-ph1d	Wild type	Plant_2	Floret_5	30.78	0	0
ZIP4-ph1d	Wild type	Plant_2	Floret_5	31.05	16.788	0.658376
ZIP4-ph1d	Wild type	Plant_2	Floret_5	31.31	0	0
ZIP4-ph1d	Wild type	Plant_2	Floret_5	31.58	0	0
ZIP4-ph1d	Wild type	Plant_2	Floret_5	31.85	16.788	0.658376
ZIP4-ph1d	Wild type	Plant_2	Floret_5	32.12	16.788	0.658376
ZIP4-ph1d	Wild type	Plant_2	Floret_5	32.4	16.788	0.658376
ZIP4-ph1d	Wild type	Plant_2	Floret_5	32.67	0	0
ZIP4-ph1d	Wild type	Plant_2	Floret_5	32.95	0	0
ZIP4-ph1d	Wild type	Plant_2	Floret_5	33.23	16.788	0.658376
ZIP4-ph1d	Wild type	Plant_2	Floret_5	33.52	32.6433	1.28018
ZIP4-ph1d	Wild type	Plant_2	Floret_5	33.8	0	0
ZIP4-ph1d	Wild type	Plant_2	Floret_5	34.09	0	0
ZIP4-ph1d	Wild type	Plant_2	Floret_5	34.38	16.788	0.658376
ZIP4-ph1d	Wild type	Plant_2	Floret_5	34.68	16.788	0.658376
ZIP4-ph1d	Wild type	Plant_2	Floret_5	34.97	16.788	0.658376
ZIP4-ph1d	Wild type	Plant_2	Floret_5	35.27	0	0
ZIP4-ph1d	Wild type	Plant_2	Floret_5	35.57	0	0
ZIP4-ph1d	Wild type	Plant_2	Floret_5	35.88	67.6183	2.65179
ZIP4-ph1d	Wild type	Plant_2	Floret_5	36.18	16.788	0.658376
ZIP4-ph1d	Wild type	Plant_2	Floret_5	36.49	16.788	0.658376
ZIP4-ph1d	Wild type	Plant_2	Floret_5	36.8	0	0
ZIP4-ph1d	Wild type	Plant_2	Floret_5	37.12	16.788	0.658376
ZIP4-ph1d	Wild type	Plant_2	Floret_5	37.43	16.788	0.658376
ZIP4-ph1d	Wild type	Plant_2	Floret_5	37.75	16.788	0.658376
ZIP4-ph1d	Wild type	Plant_2	Floret_5	38.08	16.788	0.658376
ZIP4-ph1d	Wild type	Plant_2	Floret_5	38.4	0	0
ZIP4-ph1d	Wild type	Plant_2	Floret_5	38.73	16.788	0.658376
ZIP4-ph1d	Wild type	Plant_2	Floret_5	39.06	0	0
ZIP4-ph1d	Wild type	Plant_2	Floret_5	39.39	51.2967	2.0117
ZIP4-ph1d	Wild type	Plant_2	Floret_5	39.73	0	0
ZIP4-ph1d	Wild type	Plant_2	Floret_5	40.07	0	0
ZIP4-ph1d	Wild type	Plant_2	Floret_5	40.41	51.2967	2.0117
ZIP4-ph1d	Wild type	Plant_2	Floret_5	40.76	0	0
ZIP4-ph1d	Wild type	Plant_2	Floret_5	41.1	67.6183	2.65179
ZIP4-ph1d	Wild type	Plant_2	Floret_5	41.46	16.788	0.658376
ZIP4-ph1d	Wild type	Plant_2	Floret_5	41.81	0	0
ZIP4-ph1d	Wild type	Plant_2	Floret_5	42.17	0	0
ZIP4-ph1d	Wild type	Plant_2	Floret_5	42.53	16.788	0.658376
ZIP4-ph1d	Wild type	Plant_2	Floret_5	42.89	16.788	0.658376
ZIP4-ph1d	Wild type	Plant_2	Floret_5	43.26	16.788	0.658376
ZIP4-ph1d	Wild type	Plant_2	Floret_5	43.63	32.6433	1.28018
ZIP4-ph1d	Wild type	Plant_2	Floret_5	44	0	0
ZIP4-ph1d	Wild type	Plant_2	Floret_5	44.37	16.788	0.658376
ZIP4-ph1d	Wild type	Plant_2	Floret_5	44.75	32.6433	1.28018
ZIP4-ph1d	Wild type	Plant_2	Floret_5	45.13	32.6433	1.28018
ZIP4-ph1d	Wild type	Plant_2	Floret_5	45.52	16.788	0.658376
ZIP4-ph1d	Wild type	Plant_2	Floret_5	45.91	51.2967	2.0117
ZIP4-ph1d	Wild type	Plant_2	Floret_5	46.3	16.788	0.658376
ZIP4-ph1d	Wild type	Plant_2	Floret_5	46.7	32.6433	1.28018
ZIP4-ph1d	Wild type	Plant_2	Floret_5	47.09	67.6183	2.65179
ZIP4-ph1d	Wild type	Plant_2	Floret_5	47.5	83.94	3.29188
ZIP4-ph1d	Wild type	Plant_2	Floret_5	47.9	219.177	8.59546
ZIP4-ph1d	Wild type	Plant_2	Floret_5	48.31	200.523	7.86394
ZIP4-ph1d	Wild type	Plant_2	Floret_5	48.72	116.583	4.57206
ZIP4-ph1d	Wild type	Plant_2	Floret_5	49.14	167.88	6.58376
ZIP4-ph1d	Wild type	Plant_2	Floret_5	49.56	116.583	4.57206
ZIP4-ph1d	Wild type	Plant_2	Floret_5	49.98	135.237	5.30358
ZIP4-ph1d	Wild type	Plant_2	Floret_5	50.41	83.94	3.29188
ZIP4-ph1d	Wild type	Plant_2	Floret_5	50.84	200.523	7.86394
ZIP4-ph1d	Wild type	Plant_2	Floret_5	51.27	100.262	3.93197
ZIP4-ph1d	Wild type	Plant_2	Floret_5	51.71	67.6183	2.65179
ZIP4-ph1d	Wild type	Plant_2	Floret_5	52.15	0	0
ZIP4-ph1d	Wild type	Plant_2	Floret_5	52.6	67.6183	2.65179
ZIP4-ph1d	Wild type	Plant_2	Floret_5	53.05	16.788	0.658376
ZIP4-ph1d	Wild type	Plant_2	Floret_5	53.5	0	0
ZIP4-ph1d	Wild type	Plant_2	Floret_5	53.96	32.6433	1.28018
ZIP4-ph1d	Wild type	Plant_2	Floret_5	54.42	51.2967	2.0117
ZIP4-ph1d	Wild type	Plant_2	Floret_5	54.88	0	0
ZIP4-ph1d	Wild type	Plant_2	Floret_5	55.35	0	0
ZIP4-ph1d	Wild type	Plant_2	Floret_5	55.83	0	0
ZIP4-ph1d	Wild type	Plant_2	Floret_5	56.3	0	0
ZIP4-ph1d	Wild type	Plant_2	Floret_5	56.78	0	0
ZIP4-ph1d	Wild type	Plant_2	Floret_5	57.27	0	0
ZIP4-ph1d	Wild type	Plant_2	Floret_5	57.76	0	0
ZIP4-ph1d	Wild type	Plant_2	Floret_5	58.25	0	0
ZIP4-ph1d	Wild type	Plant_2	Floret_5	58.75	0	0
ZIP4-ph1d	Wild type	Plant_2	Floret_5	59.25	0	0
ZIP4-ph1d	Wild type	Plant_2	Floret_5	59.75	0	0
ZIP4-ph1d	Wild type	Plant_2	Floret_5	60.26	0	0
ZIP4-ph1d	Wild type	Plant_3	Floret_1	30.01	0	0
ZIP4-ph1d	Wild type	Plant_3	Floret_1	30.27	0	0
ZIP4-ph1d	Wild type	Plant_3	Floret_1	30.52	0	0
ZIP4-ph1d	Wild type	Plant_3	Floret_1	30.78	0	0
ZIP4-ph1d	Wild type	Plant_3	Floret_1	31.05	0	0
ZIP4-ph1d	Wild type	Plant_3	Floret_1	31.31	0	0
ZIP4-ph1d	Wild type	Plant_3	Floret_1	31.58	0	0
ZIP4-ph1d	Wild type	Plant_3	Floret_1	31.85	0	0
ZIP4-ph1d	Wild type	Plant_3	Floret_1	32.12	0	0
ZIP4-ph1d	Wild type	Plant_3	Floret_1	32.4	0	0
ZIP4-ph1d	Wild type	Plant_3	Floret_1	32.67	0	0
ZIP4-ph1d	Wild type	Plant_3	Floret_1	32.95	0	0
ZIP4-ph1d	Wild type	Plant_3	Floret_1	33.23	16.8103	1.02749
ZIP4-ph1d	Wild type	Plant_3	Floret_1	33.52	0	0
ZIP4-ph1d	Wild type	Plant_3	Floret_1	33.8	0	0
ZIP4-ph1d	Wild type	Plant_3	Floret_1	34.09	0	0
ZIP4-ph1d	Wild type	Plant_3	Floret_1	34.38	34.075	2.08275
ZIP4-ph1d	Wild type	Plant_3	Floret_1	34.68	34.075	2.08275
ZIP4-ph1d	Wild type	Plant_3	Floret_1	34.97	16.8103	1.02749
ZIP4-ph1d	Wild type	Plant_3	Floret_1	35.27	16.8103	1.02749
ZIP4-ph1d	Wild type	Plant_3	Floret_1	35.57	0	0
ZIP4-ph1d	Wild type	Plant_3	Floret_1	35.88	16.8103	1.02749
ZIP4-ph1d	Wild type	Plant_3	Floret_1	36.18	34.075	2.08275
ZIP4-ph1d	Wild type	Plant_3	Floret_1	36.49	34.075	2.08275
ZIP4-ph1d	Wild type	Plant_3	Floret_1	36.8	0	0
ZIP4-ph1d	Wild type	Plant_3	Floret_1	37.12	16.8103	1.02749
ZIP4-ph1d	Wild type	Plant_3	Floret_1	37.43	16.8103	1.02749
ZIP4-ph1d	Wild type	Plant_3	Floret_1	37.75	16.8103	1.02749
ZIP4-ph1d	Wild type	Plant_3	Floret_1	38.08	0	0
ZIP4-ph1d	Wild type	Plant_3	Floret_1	38.4	0	0
ZIP4-ph1d	Wild type	Plant_3	Floret_1	38.73	16.8103	1.02749
ZIP4-ph1d	Wild type	Plant_3	Floret_1	39.06	0	0
ZIP4-ph1d	Wild type	Plant_3	Floret_1	39.39	34.075	2.08275
ZIP4-ph1d	Wild type	Plant_3	Floret_1	39.73	0	0
ZIP4-ph1d	Wild type	Plant_3	Floret_1	40.07	0	0
ZIP4-ph1d	Wild type	Plant_3	Floret_1	40.41	34.075	2.08275
ZIP4-ph1d	Wild type	Plant_3	Floret_1	40.76	16.8103	1.02749
ZIP4-ph1d	Wild type	Plant_3	Floret_1	41.1	34.075	2.08275
ZIP4-ph1d	Wild type	Plant_3	Floret_1	41.46	16.8103	1.02749
ZIP4-ph1d	Wild type	Plant_3	Floret_1	41.81	0	0
ZIP4-ph1d	Wild type	Plant_3	Floret_1	42.17	16.8103	1.02749
ZIP4-ph1d	Wild type	Plant_3	Floret_1	42.53	16.8103	1.02749
ZIP4-ph1d	Wild type	Plant_3	Floret_1	42.89	16.8103	1.02749
ZIP4-ph1d	Wild type	Plant_3	Floret_1	43.26	0	0
ZIP4-ph1d	Wild type	Plant_3	Floret_1	43.63	16.8103	1.02749
ZIP4-ph1d	Wild type	Plant_3	Floret_1	44	16.8103	1.02749
ZIP4-ph1d	Wild type	Plant_3	Floret_1	44.37	0	0
ZIP4-ph1d	Wild type	Plant_3	Floret_1	44.75	16.8103	1.02749
ZIP4-ph1d	Wild type	Plant_3	Floret_1	45.13	68.15	4.16551
ZIP4-ph1d	Wild type	Plant_3	Floret_1	45.52	34.075	2.08275
ZIP4-ph1d	Wild type	Plant_3	Floret_1	45.91	16.8103	1.02749
ZIP4-ph1d	Wild type	Plant_3	Floret_1	46.3	49.9767	3.05471
ZIP4-ph1d	Wild type	Plant_3	Floret_1	46.7	49.9767	3.05471
ZIP4-ph1d	Wild type	Plant_3	Floret_1	47.09	68.15	4.16551
ZIP4-ph1d	Wild type	Plant_3	Floret_1	47.5	99.9533	6.10941
ZIP4-ph1d	Wild type	Plant_3	Floret_1	47.9	68.15	4.16551
ZIP4-ph1d	Wild type	Plant_3	Floret_1	48.31	134.028	8.19217
ZIP4-ph1d	Wild type	Plant_3	Floret_1	48.72	68.15	4.16551
ZIP4-ph1d	Wild type	Plant_3	Floret_1	49.14	84.0517	5.13746
ZIP4-ph1d	Wild type	Plant_3	Floret_1	49.56	84.0517	5.13746
ZIP4-ph1d	Wild type	Plant_3	Floret_1	49.98	84.0517	5.13746
ZIP4-ph1d	Wild type	Plant_3	Floret_1	50.41	34.075	2.08275
ZIP4-ph1d	Wild type	Plant_3	Floret_1	50.84	99.9533	6.10941
ZIP4-ph1d	Wild type	Plant_3	Floret_1	51.27	0	0
ZIP4-ph1d	Wild type	Plant_3	Floret_1	51.71	34.075	2.08275
ZIP4-ph1d	Wild type	Plant_3	Floret_1	52.15	34.075	2.08275
ZIP4-ph1d	Wild type	Plant_3	Floret_1	52.6	16.8103	1.02749
ZIP4-ph1d	Wild type	Plant_3	Floret_1	53.05	0	0
ZIP4-ph1d	Wild type	Plant_3	Floret_1	53.5	0	0
ZIP4-ph1d	Wild type	Plant_3	Floret_1	53.96	0	0
ZIP4-ph1d	Wild type	Plant_3	Floret_1	54.42	0	0
ZIP4-ph1d	Wild type	Plant_3	Floret_1	54.88	0	0
ZIP4-ph1d	Wild type	Plant_3	Floret_1	55.35	0	0
ZIP4-ph1d	Wild type	Plant_3	Floret_1	55.83	0	0
ZIP4-ph1d	Wild type	Plant_3	Floret_1	56.3	0	0
ZIP4-ph1d	Wild type	Plant_3	Floret_1	56.78	0	0
ZIP4-ph1d	Wild type	Plant_3	Floret_1	57.27	0	0
ZIP4-ph1d	Wild type	Plant_3	Floret_1	57.76	0	0
ZIP4-ph1d	Wild type	Plant_3	Floret_1	58.25	0	0
ZIP4-ph1d	Wild type	Plant_3	Floret_1	58.75	0	0
ZIP4-ph1d	Wild type	Plant_3	Floret_1	59.25	0	0
ZIP4-ph1d	Wild type	Plant_3	Floret_1	59.75	0	0
ZIP4-ph1d	Wild type	Plant_3	Floret_1	60.26	0	0
ZIP4-ph1d	Wild type	Plant_3	Floret_2	30.01	52.6617	2.2576
ZIP4-ph1d	Wild type	Plant_3	Floret_2	30.27	0	0
ZIP4-ph1d	Wild type	Plant_3	Floret_2	30.52	0	0
ZIP4-ph1d	Wild type	Plant_3	Floret_2	30.78	0	0
ZIP4-ph1d	Wild type	Plant_3	Floret_2	31.05	17.4615	0.748574
ZIP4-ph1d	Wild type	Plant_3	Floret_2	31.31	17.4615	0.748574
ZIP4-ph1d	Wild type	Plant_3	Floret_2	31.58	17.4615	0.748574
ZIP4-ph1d	Wild type	Plant_3	Floret_2	31.85	36.0317	1.54468
ZIP4-ph1d	Wild type	Plant_3	Floret_2	32.12	0	0
ZIP4-ph1d	Wild type	Plant_3	Floret_2	32.4	0	0
ZIP4-ph1d	Wild type	Plant_3	Floret_2	32.67	17.4615	0.748574
ZIP4-ph1d	Wild type	Plant_3	Floret_2	32.95	17.4615	0.748574
ZIP4-ph1d	Wild type	Plant_3	Floret_2	33.23	0	0
ZIP4-ph1d	Wild type	Plant_3	Floret_2	33.52	0	0
ZIP4-ph1d	Wild type	Plant_3	Floret_2	33.8	17.4615	0.748574
ZIP4-ph1d	Wild type	Plant_3	Floret_2	34.09	0	0
ZIP4-ph1d	Wild type	Plant_3	Floret_2	34.38	0	0
ZIP4-ph1d	Wild type	Plant_3	Floret_2	34.68	0	0
ZIP4-ph1d	Wild type	Plant_3	Floret_2	34.97	17.4615	0.748574
ZIP4-ph1d	Wild type	Plant_3	Floret_2	35.27	0	0
ZIP4-ph1d	Wild type	Plant_3	Floret_2	35.57	0	0
ZIP4-ph1d	Wild type	Plant_3	Floret_2	35.88	0	0
ZIP4-ph1d	Wild type	Plant_3	Floret_2	36.18	17.4615	0.748574
ZIP4-ph1d	Wild type	Plant_3	Floret_2	36.49	0	0
ZIP4-ph1d	Wild type	Plant_3	Floret_2	36.8	17.4615	0.748574
ZIP4-ph1d	Wild type	Plant_3	Floret_2	37.12	36.0317	1.54468
ZIP4-ph1d	Wild type	Plant_3	Floret_2	37.43	36.0317	1.54468
ZIP4-ph1d	Wild type	Plant_3	Floret_2	37.75	0	0
ZIP4-ph1d	Wild type	Plant_3	Floret_2	38.08	17.4615	0.748574
ZIP4-ph1d	Wild type	Plant_3	Floret_2	38.4	0	0
ZIP4-ph1d	Wild type	Plant_3	Floret_2	38.73	17.4615	0.748574
ZIP4-ph1d	Wild type	Plant_3	Floret_2	39.06	17.4615	0.748574
ZIP4-ph1d	Wild type	Plant_3	Floret_2	39.39	36.0317	1.54468
ZIP4-ph1d	Wild type	Plant_3	Floret_2	39.73	17.4615	0.748574
ZIP4-ph1d	Wild type	Plant_3	Floret_2	40.07	17.4615	0.748574
ZIP4-ph1d	Wild type	Plant_3	Floret_2	40.41	17.4615	0.748574
ZIP4-ph1d	Wild type	Plant_3	Floret_2	40.76	0	0
ZIP4-ph1d	Wild type	Plant_3	Floret_2	41.1	0	0
ZIP4-ph1d	Wild type	Plant_3	Floret_2	41.46	17.4615	0.748574
ZIP4-ph1d	Wild type	Plant_3	Floret_2	41.81	0	0
ZIP4-ph1d	Wild type	Plant_3	Floret_2	42.17	17.4615	0.748574
ZIP4-ph1d	Wild type	Plant_3	Floret_2	42.53	36.0317	1.54468
ZIP4-ph1d	Wild type	Plant_3	Floret_2	42.89	0	0
ZIP4-ph1d	Wild type	Plant_3	Floret_2	43.26	36.0317	1.54468
ZIP4-ph1d	Wild type	Plant_3	Floret_2	43.63	0	0
ZIP4-ph1d	Wild type	Plant_3	Floret_2	44	17.4615	0.748574
ZIP4-ph1d	Wild type	Plant_3	Floret_2	44.37	36.0317	1.54468
ZIP4-ph1d	Wild type	Plant_3	Floret_2	44.75	17.4615	0.748574
ZIP4-ph1d	Wild type	Plant_3	Floret_2	45.13	17.4615	0.748574
ZIP4-ph1d	Wild type	Plant_3	Floret_2	45.52	0	0
ZIP4-ph1d	Wild type	Plant_3	Floret_2	45.91	36.0317	1.54468
ZIP4-ph1d	Wild type	Plant_3	Floret_2	46.3	138.583	5.94106
ZIP4-ph1d	Wild type	Plant_3	Floret_2	46.7	105.323	4.51521
ZIP4-ph1d	Wild type	Plant_3	Floret_2	47.09	105.323	4.51521
ZIP4-ph1d	Wild type	Plant_3	Floret_2	47.5	121.953	5.22814
ZIP4-ph1d	Wild type	Plant_3	Floret_2	47.9	138.583	5.94106
ZIP4-ph1d	Wild type	Plant_3	Floret_2	48.31	105.323	4.51521
ZIP4-ph1d	Wild type	Plant_3	Floret_2	48.72	174.615	7.48574
ZIP4-ph1d	Wild type	Plant_3	Floret_2	49.14	157.985	6.77281
ZIP4-ph1d	Wild type	Plant_3	Floret_2	49.56	105.323	4.51521
ZIP4-ph1d	Wild type	Plant_3	Floret_2	49.98	121.953	5.22814
ZIP4-ph1d	Wild type	Plant_3	Floret_2	50.41	69.2917	2.97053
ZIP4-ph1d	Wild type	Plant_3	Floret_2	50.84	105.323	4.51521
ZIP4-ph1d	Wild type	Plant_3	Floret_2	51.27	52.6617	2.2576
ZIP4-ph1d	Wild type	Plant_3	Floret_2	51.71	69.2917	2.97053
ZIP4-ph1d	Wild type	Plant_3	Floret_2	52.15	36.0317	1.54468
ZIP4-ph1d	Wild type	Plant_3	Floret_2	52.6	17.4615	0.748574
ZIP4-ph1d	Wild type	Plant_3	Floret_2	53.05	0	0
ZIP4-ph1d	Wild type	Plant_3	Floret_2	53.5	0	0
ZIP4-ph1d	Wild type	Plant_3	Floret_2	53.96	17.4615	0.748574
ZIP4-ph1d	Wild type	Plant_3	Floret_2	54.42	0	0
ZIP4-ph1d	Wild type	Plant_3	Floret_2	54.88	0	0
ZIP4-ph1d	Wild type	Plant_3	Floret_2	55.35	0	0
ZIP4-ph1d	Wild type	Plant_3	Floret_2	55.83	0	0
ZIP4-ph1d	Wild type	Plant_3	Floret_2	56.3	0	0
ZIP4-ph1d	Wild type	Plant_3	Floret_2	56.78	0	0
ZIP4-ph1d	Wild type	Plant_3	Floret_2	57.27	0	0
ZIP4-ph1d	Wild type	Plant_3	Floret_2	57.76	0	0
ZIP4-ph1d	Wild type	Plant_3	Floret_2	58.25	0	0
ZIP4-ph1d	Wild type	Plant_3	Floret_2	58.75	0	0
ZIP4-ph1d	Wild type	Plant_3	Floret_2	59.25	0	0
ZIP4-ph1d	Wild type	Plant_3	Floret_2	59.75	0	0
ZIP4-ph1d	Wild type	Plant_3	Floret_2	60.26	0	0
ZIP4-ph1d	Wild type	Plant_3	Floret_3	30.01	0	0
ZIP4-ph1d	Wild type	Plant_3	Floret_3	30.27	0	0
ZIP4-ph1d	Wild type	Plant_3	Floret_3	30.52	0	0
ZIP4-ph1d	Wild type	Plant_3	Floret_3	30.78	0	0
ZIP4-ph1d	Wild type	Plant_3	Floret_3	31.05	17.1635	0.888402
ZIP4-ph1d	Wild type	Plant_3	Floret_3	31.31	0	0
ZIP4-ph1d	Wild type	Plant_3	Floret_3	31.58	17.1635	0.888402
ZIP4-ph1d	Wild type	Plant_3	Floret_3	31.85	17.1635	0.888402
ZIP4-ph1d	Wild type	Plant_3	Floret_3	32.12	0	0
ZIP4-ph1d	Wild type	Plant_3	Floret_3	32.4	17.1635	0.888402
ZIP4-ph1d	Wild type	Plant_3	Floret_3	32.67	17.1635	0.888402
ZIP4-ph1d	Wild type	Plant_3	Floret_3	32.95	17.1635	0.888402
ZIP4-ph1d	Wild type	Plant_3	Floret_3	33.23	17.1635	0.888402
ZIP4-ph1d	Wild type	Plant_3	Floret_3	33.52	0	0
ZIP4-ph1d	Wild type	Plant_3	Floret_3	33.8	0	0
ZIP4-ph1d	Wild type	Plant_3	Floret_3	34.09	17.1635	0.888402
ZIP4-ph1d	Wild type	Plant_3	Floret_3	34.38	17.1635	0.888402
ZIP4-ph1d	Wild type	Plant_3	Floret_3	34.68	0	0
ZIP4-ph1d	Wild type	Plant_3	Floret_3	34.97	0	0
ZIP4-ph1d	Wild type	Plant_3	Floret_3	35.27	0	0
ZIP4-ph1d	Wild type	Plant_3	Floret_3	35.57	35.2675	1.82548
ZIP4-ph1d	Wild type	Plant_3	Floret_3	35.88	0	0
ZIP4-ph1d	Wild type	Plant_3	Floret_3	36.18	0	0
ZIP4-ph1d	Wild type	Plant_3	Floret_3	36.49	0	0
ZIP4-ph1d	Wild type	Plant_3	Floret_3	36.8	0	0
ZIP4-ph1d	Wild type	Plant_3	Floret_3	37.12	0	0
ZIP4-ph1d	Wild type	Plant_3	Floret_3	37.43	0	0
ZIP4-ph1d	Wild type	Plant_3	Floret_3	37.75	0	0
ZIP4-ph1d	Wild type	Plant_3	Floret_3	38.08	0	0
ZIP4-ph1d	Wild type	Plant_3	Floret_3	38.4	0	0
ZIP4-ph1d	Wild type	Plant_3	Floret_3	38.73	0	0
ZIP4-ph1d	Wild type	Plant_3	Floret_3	39.06	0	0
ZIP4-ph1d	Wild type	Plant_3	Floret_3	39.39	17.1635	0.888402
ZIP4-ph1d	Wild type	Plant_3	Floret_3	39.73	17.1635	0.888402
ZIP4-ph1d	Wild type	Plant_3	Floret_3	40.07	17.1635	0.888402
ZIP4-ph1d	Wild type	Plant_3	Floret_3	40.41	17.1635	0.888402
ZIP4-ph1d	Wild type	Plant_3	Floret_3	40.76	17.1635	0.888402
ZIP4-ph1d	Wild type	Plant_3	Floret_3	41.1	35.2675	1.82548
ZIP4-ph1d	Wild type	Plant_3	Floret_3	41.46	0	0
ZIP4-ph1d	Wild type	Plant_3	Floret_3	41.81	0	0
ZIP4-ph1d	Wild type	Plant_3	Floret_3	42.17	35.2675	1.82548
ZIP4-ph1d	Wild type	Plant_3	Floret_3	42.53	0	0
ZIP4-ph1d	Wild type	Plant_3	Floret_3	42.89	35.2675	1.82548
ZIP4-ph1d	Wild type	Plant_3	Floret_3	43.26	0	0
ZIP4-ph1d	Wild type	Plant_3	Floret_3	43.63	0	0
ZIP4-ph1d	Wild type	Plant_3	Floret_3	44	17.1635	0.888402
ZIP4-ph1d	Wild type	Plant_3	Floret_3	44.37	0	0
ZIP4-ph1d	Wild type	Plant_3	Floret_3	44.75	0	0
ZIP4-ph1d	Wild type	Plant_3	Floret_3	45.13	51.7257	2.67738
ZIP4-ph1d	Wild type	Plant_3	Floret_3	45.52	35.2675	1.82548
ZIP4-ph1d	Wild type	Plant_3	Floret_3	45.91	17.1635	0.888402
ZIP4-ph1d	Wild type	Plant_3	Floret_3	46.3	103.451	5.35475
ZIP4-ph1d	Wild type	Plant_3	Floret_3	46.7	171.635	8.88402
ZIP4-ph1d	Wild type	Plant_3	Floret_3	47.09	68.1838	3.52927
ZIP4-ph1d	Wild type	Plant_3	Floret_3	47.5	35.2675	1.82548
ZIP4-ph1d	Wild type	Plant_3	Floret_3	47.9	155.177	8.03213
ZIP4-ph1d	Wild type	Plant_3	Floret_3	48.31	68.1838	3.52927
ZIP4-ph1d	Wild type	Plant_3	Floret_3	48.72	155.177	8.03213
ZIP4-ph1d	Wild type	Plant_3	Floret_3	49.14	103.451	5.35475
ZIP4-ph1d	Wild type	Plant_3	Floret_3	49.56	155.177	8.03213
ZIP4-ph1d	Wild type	Plant_3	Floret_3	49.98	119.909	6.20664
ZIP4-ph1d	Wild type	Plant_3	Floret_3	50.41	103.451	5.35475
ZIP4-ph1d	Wild type	Plant_3	Floret_3	50.84	35.2675	1.82548
ZIP4-ph1d	Wild type	Plant_3	Floret_3	51.27	35.2675	1.82548
ZIP4-ph1d	Wild type	Plant_3	Floret_3	51.71	68.1838	3.52927
ZIP4-ph1d	Wild type	Plant_3	Floret_3	52.15	0	0
ZIP4-ph1d	Wild type	Plant_3	Floret_3	52.6	17.1635	0.888402
ZIP4-ph1d	Wild type	Plant_3	Floret_3	53.05	0	0
ZIP4-ph1d	Wild type	Plant_3	Floret_3	53.5	17.1635	0.888402
ZIP4-ph1d	Wild type	Plant_3	Floret_3	53.96	0	0
ZIP4-ph1d	Wild type	Plant_3	Floret_3	54.42	17.1635	0.888402
ZIP4-ph1d	Wild type	Plant_3	Floret_3	54.88	0	0
ZIP4-ph1d	Wild type	Plant_3	Floret_3	55.35	0	0
ZIP4-ph1d	Wild type	Plant_3	Floret_3	55.83	0	0
ZIP4-ph1d	Wild type	Plant_3	Floret_3	56.3	0	0
ZIP4-ph1d	Wild type	Plant_3	Floret_3	56.78	0	0
ZIP4-ph1d	Wild type	Plant_3	Floret_3	57.27	0	0
ZIP4-ph1d	Wild type	Plant_3	Floret_3	57.76	0	0
ZIP4-ph1d	Wild type	Plant_3	Floret_3	58.25	0	0
ZIP4-ph1d	Wild type	Plant_3	Floret_3	58.75	0	0
ZIP4-ph1d	Wild type	Plant_3	Floret_3	59.25	0	0
ZIP4-ph1d	Wild type	Plant_3	Floret_3	59.75	0	0
ZIP4-ph1d	Wild type	Plant_3	Floret_3	60.26	0	0
ZIP4-ph1d	Wild type	Plant_3	Floret_4	30.01	32.86	1.44161
ZIP4-ph1d	Wild type	Plant_3	Floret_4	30.27	0	0
ZIP4-ph1d	Wild type	Plant_3	Floret_4	30.52	16.7038	0.732821
ZIP4-ph1d	Wild type	Plant_3	Floret_4	30.78	0	0
ZIP4-ph1d	Wild type	Plant_3	Floret_4	31.05	16.7038	0.732821
ZIP4-ph1d	Wild type	Plant_3	Floret_4	31.31	49.29	2.16242
ZIP4-ph1d	Wild type	Plant_3	Floret_4	31.58	0	0
ZIP4-ph1d	Wild type	Plant_3	Floret_4	31.85	32.86	1.44161
ZIP4-ph1d	Wild type	Plant_3	Floret_4	32.12	0	0
ZIP4-ph1d	Wild type	Plant_3	Floret_4	32.4	16.7038	0.732821
ZIP4-ph1d	Wild type	Plant_3	Floret_4	32.67	16.7038	0.732821
ZIP4-ph1d	Wild type	Plant_3	Floret_4	32.95	0	0
ZIP4-ph1d	Wild type	Plant_3	Floret_4	33.23	16.7038	0.732821
ZIP4-ph1d	Wild type	Plant_3	Floret_4	33.52	0	0
ZIP4-ph1d	Wild type	Plant_3	Floret_4	33.8	0	0
ZIP4-ph1d	Wild type	Plant_3	Floret_4	34.09	16.7038	0.732821
ZIP4-ph1d	Wild type	Plant_3	Floret_4	34.38	16.7038	0.732821
ZIP4-ph1d	Wild type	Plant_3	Floret_4	34.68	16.7038	0.732821
ZIP4-ph1d	Wild type	Plant_3	Floret_4	34.97	32.86	1.44161
ZIP4-ph1d	Wild type	Plant_3	Floret_4	35.27	0	0
ZIP4-ph1d	Wild type	Plant_3	Floret_4	35.57	0	0
ZIP4-ph1d	Wild type	Plant_3	Floret_4	35.88	0	0
ZIP4-ph1d	Wild type	Plant_3	Floret_4	36.18	16.7038	0.732821
ZIP4-ph1d	Wild type	Plant_3	Floret_4	36.49	32.86	1.44161
ZIP4-ph1d	Wild type	Plant_3	Floret_4	36.8	49.29	2.16242
ZIP4-ph1d	Wild type	Plant_3	Floret_4	37.12	16.7038	0.732821
ZIP4-ph1d	Wild type	Plant_3	Floret_4	37.43	0	0
ZIP4-ph1d	Wild type	Plant_3	Floret_4	37.75	0	0
ZIP4-ph1d	Wild type	Plant_3	Floret_4	38.08	16.7038	0.732821
ZIP4-ph1d	Wild type	Plant_3	Floret_4	38.4	0	0
ZIP4-ph1d	Wild type	Plant_3	Floret_4	38.73	16.7038	0.732821
ZIP4-ph1d	Wild type	Plant_3	Floret_4	39.06	16.7038	0.732821
ZIP4-ph1d	Wild type	Plant_3	Floret_4	39.39	16.7038	0.732821
ZIP4-ph1d	Wild type	Plant_3	Floret_4	39.73	16.7038	0.732821
ZIP4-ph1d	Wild type	Plant_3	Floret_4	40.07	32.86	1.44161
ZIP4-ph1d	Wild type	Plant_3	Floret_4	40.41	16.7038	0.732821
ZIP4-ph1d	Wild type	Plant_3	Floret_4	40.76	16.7038	0.732821
ZIP4-ph1d	Wild type	Plant_3	Floret_4	41.1	16.7038	0.732821
ZIP4-ph1d	Wild type	Plant_3	Floret_4	41.46	49.29	2.16242
ZIP4-ph1d	Wild type	Plant_3	Floret_4	41.81	0	0
ZIP4-ph1d	Wild type	Plant_3	Floret_4	42.17	16.7038	0.732821
ZIP4-ph1d	Wild type	Plant_3	Floret_4	42.53	16.7038	0.732821
ZIP4-ph1d	Wild type	Plant_3	Floret_4	42.89	32.86	1.44161
ZIP4-ph1d	Wild type	Plant_3	Floret_4	43.26	16.7038	0.732821
ZIP4-ph1d	Wild type	Plant_3	Floret_4	43.63	32.86	1.44161
ZIP4-ph1d	Wild type	Plant_3	Floret_4	44	16.7038	0.732821
ZIP4-ph1d	Wild type	Plant_3	Floret_4	44.37	16.7038	0.732821
ZIP4-ph1d	Wild type	Plant_3	Floret_4	44.75	32.86	1.44161
ZIP4-ph1d	Wild type	Plant_3	Floret_4	45.13	84.8883	3.72417
ZIP4-ph1d	Wild type	Plant_3	Floret_4	45.52	49.29	2.16242
ZIP4-ph1d	Wild type	Plant_3	Floret_4	45.91	84.8883	3.72417
ZIP4-ph1d	Wild type	Plant_3	Floret_4	46.3	32.86	1.44161
ZIP4-ph1d	Wild type	Plant_3	Floret_4	46.7	84.8883	3.72417
ZIP4-ph1d	Wild type	Plant_3	Floret_4	47.09	65.72	2.88323
ZIP4-ph1d	Wild type	Plant_3	Floret_4	47.5	84.8883	3.72417
ZIP4-ph1d	Wild type	Plant_3	Floret_4	47.9	65.72	2.88323
ZIP4-ph1d	Wild type	Plant_3	Floret_4	48.31	134.178	5.88659
ZIP4-ph1d	Wild type	Plant_3	Floret_4	48.72	32.86	1.44161
ZIP4-ph1d	Wild type	Plant_3	Floret_4	49.14	65.72	2.88323
ZIP4-ph1d	Wild type	Plant_3	Floret_4	49.56	150.608	6.6074
ZIP4-ph1d	Wild type	Plant_3	Floret_4	49.98	117.748	5.16579
ZIP4-ph1d	Wild type	Plant_3	Floret_4	50.41	150.608	6.6074
ZIP4-ph1d	Wild type	Plant_3	Floret_4	50.84	49.29	2.16242
ZIP4-ph1d	Wild type	Plant_3	Floret_4	51.27	65.72	2.88323
ZIP4-ph1d	Wild type	Plant_3	Floret_4	51.71	49.29	2.16242
ZIP4-ph1d	Wild type	Plant_3	Floret_4	52.15	49.29	2.16242
ZIP4-ph1d	Wild type	Plant_3	Floret_4	52.6	49.29	2.16242
ZIP4-ph1d	Wild type	Plant_3	Floret_4	53.05	16.7038	0.732821
ZIP4-ph1d	Wild type	Plant_3	Floret_4	53.5	0	0
ZIP4-ph1d	Wild type	Plant_3	Floret_4	53.96	0	0
ZIP4-ph1d	Wild type	Plant_3	Floret_4	54.42	0	0
ZIP4-ph1d	Wild type	Plant_3	Floret_4	54.88	0	0
ZIP4-ph1d	Wild type	Plant_3	Floret_4	55.35	0	0
ZIP4-ph1d	Wild type	Plant_3	Floret_4	55.83	0	0
ZIP4-ph1d	Wild type	Plant_3	Floret_4	56.3	0	0
ZIP4-ph1d	Wild type	Plant_3	Floret_4	56.78	0	0
ZIP4-ph1d	Wild type	Plant_3	Floret_4	57.27	0	0
ZIP4-ph1d	Wild type	Plant_3	Floret_4	57.76	0	0
ZIP4-ph1d	Wild type	Plant_3	Floret_4	58.25	0	0
ZIP4-ph1d	Wild type	Plant_3	Floret_4	58.75	0	0
ZIP4-ph1d	Wild type	Plant_3	Floret_4	59.25	0	0
ZIP4-ph1d	Wild type	Plant_3	Floret_4	59.75	0	0
ZIP4-ph1d	Wild type	Plant_3	Floret_4	60.26	0	0
ZIP4-ph1d	Wild type	Plant_3	Floret_5	30.01	0	0
ZIP4-ph1d	Wild type	Plant_3	Floret_5	30.27	0	0
ZIP4-ph1d	Wild type	Plant_3	Floret_5	30.52	16.64	0.686499
ZIP4-ph1d	Wild type	Plant_3	Floret_5	30.78	0	0
ZIP4-ph1d	Wild type	Plant_3	Floret_5	31.05	0	0
ZIP4-ph1d	Wild type	Plant_3	Floret_5	31.31	0	0
ZIP4-ph1d	Wild type	Plant_3	Floret_5	31.58	0	0
ZIP4-ph1d	Wild type	Plant_3	Floret_5	31.85	0	0
ZIP4-ph1d	Wild type	Plant_3	Floret_5	32.12	33.28	1.373
ZIP4-ph1d	Wild type	Plant_3	Floret_5	32.4	0	0
ZIP4-ph1d	Wild type	Plant_3	Floret_5	32.67	0	0
ZIP4-ph1d	Wild type	Plant_3	Floret_5	32.95	0	0
ZIP4-ph1d	Wild type	Plant_3	Floret_5	33.23	0	0
ZIP4-ph1d	Wild type	Plant_3	Floret_5	33.52	0	0
ZIP4-ph1d	Wild type	Plant_3	Floret_5	33.8	33.28	1.373
ZIP4-ph1d	Wild type	Plant_3	Floret_5	34.09	16.64	0.686499
ZIP4-ph1d	Wild type	Plant_3	Floret_5	34.38	16.64	0.686499
ZIP4-ph1d	Wild type	Plant_3	Floret_5	34.68	0	0
ZIP4-ph1d	Wild type	Plant_3	Floret_5	34.97	16.64	0.686499
ZIP4-ph1d	Wild type	Plant_3	Floret_5	35.27	0	0
ZIP4-ph1d	Wild type	Plant_3	Floret_5	35.57	0	0
ZIP4-ph1d	Wild type	Plant_3	Floret_5	35.88	0	0
ZIP4-ph1d	Wild type	Plant_3	Floret_5	36.18	16.64	0.686499
ZIP4-ph1d	Wild type	Plant_3	Floret_5	36.49	33.28	1.373
ZIP4-ph1d	Wild type	Plant_3	Floret_5	36.8	0	0
ZIP4-ph1d	Wild type	Plant_3	Floret_5	37.12	16.64	0.686499
ZIP4-ph1d	Wild type	Plant_3	Floret_5	37.43	16.64	0.686499
ZIP4-ph1d	Wild type	Plant_3	Floret_5	37.75	49.92	2.0595
ZIP4-ph1d	Wild type	Plant_3	Floret_5	38.08	0	0
ZIP4-ph1d	Wild type	Plant_3	Floret_5	38.4	33.28	1.373
ZIP4-ph1d	Wild type	Plant_3	Floret_5	38.73	33.28	1.373
ZIP4-ph1d	Wild type	Plant_3	Floret_5	39.06	0	0
ZIP4-ph1d	Wild type	Plant_3	Floret_5	39.39	0	0
ZIP4-ph1d	Wild type	Plant_3	Floret_5	39.73	16.64	0.686499
ZIP4-ph1d	Wild type	Plant_3	Floret_5	40.07	0	0
ZIP4-ph1d	Wild type	Plant_3	Floret_5	40.41	33.28	1.373
ZIP4-ph1d	Wild type	Plant_3	Floret_5	40.76	33.28	1.373
ZIP4-ph1d	Wild type	Plant_3	Floret_5	41.1	49.92	2.0595
ZIP4-ph1d	Wild type	Plant_3	Floret_5	41.46	33.28	1.373
ZIP4-ph1d	Wild type	Plant_3	Floret_5	41.81	0	0
ZIP4-ph1d	Wild type	Plant_3	Floret_5	42.17	16.64	0.686499
ZIP4-ph1d	Wild type	Plant_3	Floret_5	42.53	83.2	3.43249
ZIP4-ph1d	Wild type	Plant_3	Floret_5	42.89	0	0
ZIP4-ph1d	Wild type	Plant_3	Floret_5	43.26	16.64	0.686499
ZIP4-ph1d	Wild type	Plant_3	Floret_5	43.63	16.64	0.686499
ZIP4-ph1d	Wild type	Plant_3	Floret_5	44	33.28	1.373
ZIP4-ph1d	Wild type	Plant_3	Floret_5	44.37	66.56	2.746
ZIP4-ph1d	Wild type	Plant_3	Floret_5	44.75	16.64	0.686499
ZIP4-ph1d	Wild type	Plant_3	Floret_5	45.13	16.64	0.686499
ZIP4-ph1d	Wild type	Plant_3	Floret_5	45.52	33.28	1.373
ZIP4-ph1d	Wild type	Plant_3	Floret_5	45.91	16.64	0.686499
ZIP4-ph1d	Wild type	Plant_3	Floret_5	46.3	33.28	1.373
ZIP4-ph1d	Wild type	Plant_3	Floret_5	46.7	49.92	2.0595
ZIP4-ph1d	Wild type	Plant_3	Floret_5	47.09	117.867	4.8627
ZIP4-ph1d	Wild type	Plant_3	Floret_5	47.5	151.147	6.2357
ZIP4-ph1d	Wild type	Plant_3	Floret_5	47.9	167.787	6.9222
ZIP4-ph1d	Wild type	Plant_3	Floret_5	48.31	134.507	5.5492
ZIP4-ph1d	Wild type	Plant_3	Floret_5	48.72	117.867	4.8627
ZIP4-ph1d	Wild type	Plant_3	Floret_5	49.14	66.56	2.746
ZIP4-ph1d	Wild type	Plant_3	Floret_5	49.56	134.507	5.5492
ZIP4-ph1d	Wild type	Plant_3	Floret_5	49.98	167.787	6.9222
ZIP4-ph1d	Wild type	Plant_3	Floret_5	50.41	184.427	7.6087
ZIP4-ph1d	Wild type	Plant_3	Floret_5	50.84	83.2	3.43249
ZIP4-ph1d	Wild type	Plant_3	Floret_5	51.27	66.56	2.746
ZIP4-ph1d	Wild type	Plant_3	Floret_5	51.71	33.28	1.373
ZIP4-ph1d	Wild type	Plant_3	Floret_5	52.15	0	0
ZIP4-ph1d	Wild type	Plant_3	Floret_5	52.6	16.64	0.686499
ZIP4-ph1d	Wild type	Plant_3	Floret_5	53.05	66.56	2.746
ZIP4-ph1d	Wild type	Plant_3	Floret_5	53.5	0	0
ZIP4-ph1d	Wild type	Plant_3	Floret_5	53.96	0	0
ZIP4-ph1d	Wild type	Plant_3	Floret_5	54.42	0	0
ZIP4-ph1d	Wild type	Plant_3	Floret_5	54.88	0	0
ZIP4-ph1d	Wild type	Plant_3	Floret_5	55.35	0	0
ZIP4-ph1d	Wild type	Plant_3	Floret_5	55.83	0	0
ZIP4-ph1d	Wild type	Plant_3	Floret_5	56.3	0	0
ZIP4-ph1d	Wild type	Plant_3	Floret_5	56.78	16.64	0.686499
ZIP4-ph1d	Wild type	Plant_3	Floret_5	57.27	0	0
ZIP4-ph1d	Wild type	Plant_3	Floret_5	57.76	0	0
ZIP4-ph1d	Wild type	Plant_3	Floret_5	58.25	0	0
ZIP4-ph1d	Wild type	Plant_3	Floret_5	58.75	0	0
ZIP4-ph1d	Wild type	Plant_3	Floret_5	59.25	0	0
ZIP4-ph1d	Wild type	Plant_3	Floret_5	59.75	0	0
ZIP4-ph1d	Wild type	Plant_3	Floret_5	60.26	0	0
ZIP4-ph1d	Wild type	Plant_4	Floret_1	30.01	0	0
ZIP4-ph1d	Wild type	Plant_4	Floret_1	30.27	0	0
ZIP4-ph1d	Wild type	Plant_4	Floret_1	30.52	34.0833	1.56544
ZIP4-ph1d	Wild type	Plant_4	Floret_1	30.78	0	0
ZIP4-ph1d	Wild type	Plant_4	Floret_1	31.05	0	0
ZIP4-ph1d	Wild type	Plant_4	Floret_1	31.31	0	0
ZIP4-ph1d	Wild type	Plant_4	Floret_1	31.58	16.36	0.751409
ZIP4-ph1d	Wild type	Plant_4	Floret_1	31.85	0	0
ZIP4-ph1d	Wild type	Plant_4	Floret_1	32.12	0	0
ZIP4-ph1d	Wild type	Plant_4	Floret_1	32.4	0	0
ZIP4-ph1d	Wild type	Plant_4	Floret_1	32.67	0	0
ZIP4-ph1d	Wild type	Plant_4	Floret_1	32.95	16.36	0.751409
ZIP4-ph1d	Wild type	Plant_4	Floret_1	33.23	0	0
ZIP4-ph1d	Wild type	Plant_4	Floret_1	33.52	0	0
ZIP4-ph1d	Wild type	Plant_4	Floret_1	33.8	16.36	0.751409
ZIP4-ph1d	Wild type	Plant_4	Floret_1	34.09	16.36	0.751409
ZIP4-ph1d	Wild type	Plant_4	Floret_1	34.38	0	0
ZIP4-ph1d	Wild type	Plant_4	Floret_1	34.68	16.36	0.751409
ZIP4-ph1d	Wild type	Plant_4	Floret_1	34.97	16.36	0.751409
ZIP4-ph1d	Wild type	Plant_4	Floret_1	35.27	16.36	0.751409
ZIP4-ph1d	Wild type	Plant_4	Floret_1	35.57	16.36	0.751409
ZIP4-ph1d	Wild type	Plant_4	Floret_1	35.88	0	0
ZIP4-ph1d	Wild type	Plant_4	Floret_1	36.18	16.36	0.751409
ZIP4-ph1d	Wild type	Plant_4	Floret_1	36.49	16.36	0.751409
ZIP4-ph1d	Wild type	Plant_4	Floret_1	36.8	16.36	0.751409
ZIP4-ph1d	Wild type	Plant_4	Floret_1	37.12	0	0
ZIP4-ph1d	Wild type	Plant_4	Floret_1	37.43	16.36	0.751409
ZIP4-ph1d	Wild type	Plant_4	Floret_1	37.75	16.36	0.751409
ZIP4-ph1d	Wild type	Plant_4	Floret_1	38.08	0	0
ZIP4-ph1d	Wild type	Plant_4	Floret_1	38.4	16.36	0.751409
ZIP4-ph1d	Wild type	Plant_4	Floret_1	38.73	16.36	0.751409
ZIP4-ph1d	Wild type	Plant_4	Floret_1	39.06	0	0
ZIP4-ph1d	Wild type	Plant_4	Floret_1	39.39	0	0
ZIP4-ph1d	Wild type	Plant_4	Floret_1	39.73	16.36	0.751409
ZIP4-ph1d	Wild type	Plant_4	Floret_1	40.07	0	0
ZIP4-ph1d	Wild type	Plant_4	Floret_1	40.41	0	0
ZIP4-ph1d	Wild type	Plant_4	Floret_1	40.76	0	0
ZIP4-ph1d	Wild type	Plant_4	Floret_1	41.1	0	0
ZIP4-ph1d	Wild type	Plant_4	Floret_1	41.46	16.36	0.751409
ZIP4-ph1d	Wild type	Plant_4	Floret_1	41.81	16.36	0.751409
ZIP4-ph1d	Wild type	Plant_4	Floret_1	42.17	0	0
ZIP4-ph1d	Wild type	Plant_4	Floret_1	42.53	0	0
ZIP4-ph1d	Wild type	Plant_4	Floret_1	42.89	0	0
ZIP4-ph1d	Wild type	Plant_4	Floret_1	43.26	16.36	0.751409
ZIP4-ph1d	Wild type	Plant_4	Floret_1	43.63	0	0
ZIP4-ph1d	Wild type	Plant_4	Floret_1	44	0	0
ZIP4-ph1d	Wild type	Plant_4	Floret_1	44.37	0	0
ZIP4-ph1d	Wild type	Plant_4	Floret_1	44.75	34.0833	1.56544
ZIP4-ph1d	Wild type	Plant_4	Floret_1	45.13	0	0
ZIP4-ph1d	Wild type	Plant_4	Floret_1	45.52	0	0
ZIP4-ph1d	Wild type	Plant_4	Floret_1	45.91	16.36	0.751409
ZIP4-ph1d	Wild type	Plant_4	Floret_1	46.3	34.0833	1.56544
ZIP4-ph1d	Wild type	Plant_4	Floret_1	46.7	16.36	0.751409
ZIP4-ph1d	Wild type	Plant_4	Floret_1	47.09	66.8033	3.06825
ZIP4-ph1d	Wild type	Plant_4	Floret_1	47.5	167.69	7.70194
ZIP4-ph1d	Wild type	Plant_4	Floret_1	47.9	134.97	6.19912
ZIP4-ph1d	Wild type	Plant_4	Floret_1	48.31	151.33	6.95053
ZIP4-ph1d	Wild type	Plant_4	Floret_1	48.72	117.247	5.3851
ZIP4-ph1d	Wild type	Plant_4	Floret_1	49.14	151.33	6.95053
ZIP4-ph1d	Wild type	Plant_4	Floret_1	49.56	286.3	13.1497
ZIP4-ph1d	Wild type	Plant_4	Floret_1	49.98	151.33	6.95053
ZIP4-ph1d	Wild type	Plant_4	Floret_1	50.41	134.97	6.19912
ZIP4-ph1d	Wild type	Plant_4	Floret_1	50.84	100.887	4.63369
ZIP4-ph1d	Wild type	Plant_4	Floret_1	51.27	50.4433	2.31684
ZIP4-ph1d	Wild type	Plant_4	Floret_1	51.71	84.5267	3.88228
ZIP4-ph1d	Wild type	Plant_4	Floret_1	52.15	34.0833	1.56544
ZIP4-ph1d	Wild type	Plant_4	Floret_1	52.6	50.4433	2.31684
ZIP4-ph1d	Wild type	Plant_4	Floret_1	53.05	16.36	0.751409
ZIP4-ph1d	Wild type	Plant_4	Floret_1	53.5	16.36	0.751409
ZIP4-ph1d	Wild type	Plant_4	Floret_1	53.96	0	0
ZIP4-ph1d	Wild type	Plant_4	Floret_1	54.42	0	0
ZIP4-ph1d	Wild type	Plant_4	Floret_1	54.88	0	0
ZIP4-ph1d	Wild type	Plant_4	Floret_1	55.35	16.36	0.751409
ZIP4-ph1d	Wild type	Plant_4	Floret_1	55.83	0	0
ZIP4-ph1d	Wild type	Plant_4	Floret_1	56.3	0	0
ZIP4-ph1d	Wild type	Plant_4	Floret_1	56.78	0	0
ZIP4-ph1d	Wild type	Plant_4	Floret_1	57.27	0	0
ZIP4-ph1d	Wild type	Plant_4	Floret_1	57.76	0	0
ZIP4-ph1d	Wild type	Plant_4	Floret_1	58.25	0	0
ZIP4-ph1d	Wild type	Plant_4	Floret_1	58.75	0	0
ZIP4-ph1d	Wild type	Plant_4	Floret_1	59.25	0	0
ZIP4-ph1d	Wild type	Plant_4	Floret_1	59.75	0	0
ZIP4-ph1d	Wild type	Plant_4	Floret_1	60.26	0	0
ZIP4-ph1d	Wild type	Plant_4	Floret_2	30.01	33.7783	1.41844
ZIP4-ph1d	Wild type	Plant_4	Floret_2	30.27	0	0
ZIP4-ph1d	Wild type	Plant_4	Floret_2	30.52	0	0
ZIP4-ph1d	Wild type	Plant_4	Floret_2	30.78	0	0
ZIP4-ph1d	Wild type	Plant_4	Floret_2	31.05	0	0
ZIP4-ph1d	Wild type	Plant_4	Floret_2	31.31	33.7783	1.41844
ZIP4-ph1d	Wild type	Plant_4	Floret_2	31.58	16.8892	0.70922
ZIP4-ph1d	Wild type	Plant_4	Floret_2	31.85	0	0
ZIP4-ph1d	Wild type	Plant_4	Floret_2	32.12	0	0
ZIP4-ph1d	Wild type	Plant_4	Floret_2	32.4	0	0
ZIP4-ph1d	Wild type	Plant_4	Floret_2	32.67	0	0
ZIP4-ph1d	Wild type	Plant_4	Floret_2	32.95	16.8892	0.70922
ZIP4-ph1d	Wild type	Plant_4	Floret_2	33.23	0	0
ZIP4-ph1d	Wild type	Plant_4	Floret_2	33.52	16.8892	0.70922
ZIP4-ph1d	Wild type	Plant_4	Floret_2	33.8	0	0
ZIP4-ph1d	Wild type	Plant_4	Floret_2	34.09	33.7783	1.41844
ZIP4-ph1d	Wild type	Plant_4	Floret_2	34.38	16.8892	0.70922
ZIP4-ph1d	Wild type	Plant_4	Floret_2	34.68	0	0
ZIP4-ph1d	Wild type	Plant_4	Floret_2	34.97	16.8892	0.70922
ZIP4-ph1d	Wild type	Plant_4	Floret_2	35.27	49.3683	2.0731
ZIP4-ph1d	Wild type	Plant_4	Floret_2	35.57	16.8892	0.70922
ZIP4-ph1d	Wild type	Plant_4	Floret_2	35.88	0	0
ZIP4-ph1d	Wild type	Plant_4	Floret_2	36.18	16.8892	0.70922
ZIP4-ph1d	Wild type	Plant_4	Floret_2	36.49	33.7783	1.41844
ZIP4-ph1d	Wild type	Plant_4	Floret_2	36.8	0	0
ZIP4-ph1d	Wild type	Plant_4	Floret_2	37.12	49.3683	2.0731
ZIP4-ph1d	Wild type	Plant_4	Floret_2	37.43	0	0
ZIP4-ph1d	Wild type	Plant_4	Floret_2	37.75	49.3683	2.0731
ZIP4-ph1d	Wild type	Plant_4	Floret_2	38.08	33.7783	1.41844
ZIP4-ph1d	Wild type	Plant_4	Floret_2	38.4	0	0
ZIP4-ph1d	Wild type	Plant_4	Floret_2	38.73	33.7783	1.41844
ZIP4-ph1d	Wild type	Plant_4	Floret_2	39.06	33.7783	1.41844
ZIP4-ph1d	Wild type	Plant_4	Floret_2	39.39	0	0
ZIP4-ph1d	Wild type	Plant_4	Floret_2	39.73	33.7783	1.41844
ZIP4-ph1d	Wild type	Plant_4	Floret_2	40.07	33.7783	1.41844
ZIP4-ph1d	Wild type	Plant_4	Floret_2	40.41	16.8892	0.70922
ZIP4-ph1d	Wild type	Plant_4	Floret_2	40.76	0	0
ZIP4-ph1d	Wild type	Plant_4	Floret_2	41.1	16.8892	0.70922
ZIP4-ph1d	Wild type	Plant_4	Floret_2	41.46	49.3683	2.0731
ZIP4-ph1d	Wild type	Plant_4	Floret_2	41.81	0	0
ZIP4-ph1d	Wild type	Plant_4	Floret_2	42.17	16.8892	0.70922
ZIP4-ph1d	Wild type	Plant_4	Floret_2	42.53	33.7783	1.41844
ZIP4-ph1d	Wild type	Plant_4	Floret_2	42.89	0	0
ZIP4-ph1d	Wild type	Plant_4	Floret_2	43.26	49.3683	2.0731
ZIP4-ph1d	Wild type	Plant_4	Floret_2	43.63	16.8892	0.70922
ZIP4-ph1d	Wild type	Plant_4	Floret_2	44	16.8892	0.70922
ZIP4-ph1d	Wild type	Plant_4	Floret_2	44.37	0	0
ZIP4-ph1d	Wild type	Plant_4	Floret_2	44.75	0	0
ZIP4-ph1d	Wild type	Plant_4	Floret_2	45.13	49.3683	2.0731
ZIP4-ph1d	Wild type	Plant_4	Floret_2	45.52	49.3683	2.0731
ZIP4-ph1d	Wild type	Plant_4	Floret_2	45.91	33.7783	1.41844
ZIP4-ph1d	Wild type	Plant_4	Floret_2	46.3	49.3683	2.0731
ZIP4-ph1d	Wild type	Plant_4	Floret_2	46.7	67.5567	2.83688
ZIP4-ph1d	Wild type	Plant_4	Floret_2	47.09	135.113	5.67376
ZIP4-ph1d	Wild type	Plant_4	Floret_2	47.5	67.5567	2.83688
ZIP4-ph1d	Wild type	Plant_4	Floret_2	47.9	218.26	9.1653
ZIP4-ph1d	Wild type	Plant_4	Floret_2	48.31	101.335	4.25532
ZIP4-ph1d	Wild type	Plant_4	Floret_2	48.72	83.1467	3.49154
ZIP4-ph1d	Wild type	Plant_4	Floret_2	49.14	83.1467	3.49154
ZIP4-ph1d	Wild type	Plant_4	Floret_2	49.56	116.925	4.90998
ZIP4-ph1d	Wild type	Plant_4	Floret_2	49.98	101.335	4.25532
ZIP4-ph1d	Wild type	Plant_4	Floret_2	50.41	135.113	5.67376
ZIP4-ph1d	Wild type	Plant_4	Floret_2	50.84	101.335	4.25532
ZIP4-ph1d	Wild type	Plant_4	Floret_2	51.27	83.1467	3.49154
ZIP4-ph1d	Wild type	Plant_4	Floret_2	51.71	16.8892	0.70922
ZIP4-ph1d	Wild type	Plant_4	Floret_2	52.15	33.7783	1.41844
ZIP4-ph1d	Wild type	Plant_4	Floret_2	52.6	16.8892	0.70922
ZIP4-ph1d	Wild type	Plant_4	Floret_2	53.05	33.7783	1.41844
ZIP4-ph1d	Wild type	Plant_4	Floret_2	53.5	16.8892	0.70922
ZIP4-ph1d	Wild type	Plant_4	Floret_2	53.96	0	0
ZIP4-ph1d	Wild type	Plant_4	Floret_2	54.42	0	0
ZIP4-ph1d	Wild type	Plant_4	Floret_2	54.88	0	0
ZIP4-ph1d	Wild type	Plant_4	Floret_2	55.35	0	0
ZIP4-ph1d	Wild type	Plant_4	Floret_2	55.83	0	0
ZIP4-ph1d	Wild type	Plant_4	Floret_2	56.3	0	0
ZIP4-ph1d	Wild type	Plant_4	Floret_2	56.78	0	0
ZIP4-ph1d	Wild type	Plant_4	Floret_2	57.27	0	0
ZIP4-ph1d	Wild type	Plant_4	Floret_2	57.76	0	0
ZIP4-ph1d	Wild type	Plant_4	Floret_2	58.25	0	0
ZIP4-ph1d	Wild type	Plant_4	Floret_2	58.75	0	0
ZIP4-ph1d	Wild type	Plant_4	Floret_2	59.25	0	0
ZIP4-ph1d	Wild type	Plant_4	Floret_2	59.75	0	0
ZIP4-ph1d	Wild type	Plant_4	Floret_2	60.26	0	0
ZIP4-ph1d	Wild type	Plant_4	Floret_3	30.01	0	0
ZIP4-ph1d	Wild type	Plant_4	Floret_3	30.27	0	0
ZIP4-ph1d	Wild type	Plant_4	Floret_3	30.52	16.73	0.837321
ZIP4-ph1d	Wild type	Plant_4	Floret_3	30.78	0	0
ZIP4-ph1d	Wild type	Plant_4	Floret_3	31.05	0	0
ZIP4-ph1d	Wild type	Plant_4	Floret_3	31.31	0	0
ZIP4-ph1d	Wild type	Plant_4	Floret_3	31.58	0	0
ZIP4-ph1d	Wild type	Plant_4	Floret_3	31.85	16.73	0.837321
ZIP4-ph1d	Wild type	Plant_4	Floret_3	32.12	0	0
ZIP4-ph1d	Wild type	Plant_4	Floret_3	32.4	0	0
ZIP4-ph1d	Wild type	Plant_4	Floret_3	32.67	0	0
ZIP4-ph1d	Wild type	Plant_4	Floret_3	32.95	0	0
ZIP4-ph1d	Wild type	Plant_4	Floret_3	33.23	33.8583	1.69458
ZIP4-ph1d	Wild type	Plant_4	Floret_3	33.52	0	0
ZIP4-ph1d	Wild type	Plant_4	Floret_3	33.8	0	0
ZIP4-ph1d	Wild type	Plant_4	Floret_3	34.09	16.73	0.837321
ZIP4-ph1d	Wild type	Plant_4	Floret_3	34.38	0	0
ZIP4-ph1d	Wild type	Plant_4	Floret_3	34.68	16.73	0.837321
ZIP4-ph1d	Wild type	Plant_4	Floret_3	34.97	0	0
ZIP4-ph1d	Wild type	Plant_4	Floret_3	35.27	0	0
ZIP4-ph1d	Wild type	Plant_4	Floret_3	35.57	0	0
ZIP4-ph1d	Wild type	Plant_4	Floret_3	35.88	16.73	0.837321
ZIP4-ph1d	Wild type	Plant_4	Floret_3	36.18	0	0
ZIP4-ph1d	Wild type	Plant_4	Floret_3	36.49	16.73	0.837321
ZIP4-ph1d	Wild type	Plant_4	Floret_3	36.8	0	0
ZIP4-ph1d	Wild type	Plant_4	Floret_3	37.12	0	0
ZIP4-ph1d	Wild type	Plant_4	Floret_3	37.43	0	0
ZIP4-ph1d	Wild type	Plant_4	Floret_3	37.75	0	0
ZIP4-ph1d	Wild type	Plant_4	Floret_3	38.08	0	0
ZIP4-ph1d	Wild type	Plant_4	Floret_3	38.4	16.73	0.837321
ZIP4-ph1d	Wild type	Plant_4	Floret_3	38.73	0	0
ZIP4-ph1d	Wild type	Plant_4	Floret_3	39.06	33.8583	1.69458
ZIP4-ph1d	Wild type	Plant_4	Floret_3	39.39	16.73	0.837321
ZIP4-ph1d	Wild type	Plant_4	Floret_3	39.73	16.73	0.837321
ZIP4-ph1d	Wild type	Plant_4	Floret_3	40.07	16.73	0.837321
ZIP4-ph1d	Wild type	Plant_4	Floret_3	40.41	33.8583	1.69458
ZIP4-ph1d	Wild type	Plant_4	Floret_3	40.76	0	0
ZIP4-ph1d	Wild type	Plant_4	Floret_3	41.1	16.73	0.837321
ZIP4-ph1d	Wild type	Plant_4	Floret_3	41.46	16.73	0.837321
ZIP4-ph1d	Wild type	Plant_4	Floret_3	41.81	16.73	0.837321
ZIP4-ph1d	Wild type	Plant_4	Floret_3	42.17	16.73	0.837321
ZIP4-ph1d	Wild type	Plant_4	Floret_3	42.53	0	0
ZIP4-ph1d	Wild type	Plant_4	Floret_3	42.89	0	0
ZIP4-ph1d	Wild type	Plant_4	Floret_3	43.26	0	0
ZIP4-ph1d	Wild type	Plant_4	Floret_3	43.63	33.8583	1.69458
ZIP4-ph1d	Wild type	Plant_4	Floret_3	44	0	0
ZIP4-ph1d	Wild type	Plant_4	Floret_3	44.37	0	0
ZIP4-ph1d	Wild type	Plant_4	Floret_3	44.75	0	0
ZIP4-ph1d	Wild type	Plant_4	Floret_3	45.13	33.8583	1.69458
ZIP4-ph1d	Wild type	Plant_4	Floret_3	45.52	0	0
ZIP4-ph1d	Wild type	Plant_4	Floret_3	45.91	16.73	0.837321
ZIP4-ph1d	Wild type	Plant_4	Floret_3	46.3	67.7167	3.38915
ZIP4-ph1d	Wild type	Plant_4	Floret_3	46.7	83.65	4.1866
ZIP4-ph1d	Wild type	Plant_4	Floret_3	47.09	117.508	5.88118
ZIP4-ph1d	Wild type	Plant_4	Floret_3	47.5	49.7917	2.49203
ZIP4-ph1d	Wild type	Plant_4	Floret_3	47.9	83.65	4.1866
ZIP4-ph1d	Wild type	Plant_4	Floret_3	48.31	117.508	5.88118
ZIP4-ph1d	Wild type	Plant_4	Floret_3	48.72	83.65	4.1866
ZIP4-ph1d	Wild type	Plant_4	Floret_3	49.14	101.575	5.08373
ZIP4-ph1d	Wild type	Plant_4	Floret_3	49.56	167.3	8.37321
ZIP4-ph1d	Wild type	Plant_4	Floret_3	49.98	167.3	8.37321
ZIP4-ph1d	Wild type	Plant_4	Floret_3	50.41	101.575	5.08373
ZIP4-ph1d	Wild type	Plant_4	Floret_3	50.84	67.7167	3.38915
ZIP4-ph1d	Wild type	Plant_4	Floret_3	51.27	133.442	6.67863
ZIP4-ph1d	Wild type	Plant_4	Floret_3	51.71	67.7167	3.38915
ZIP4-ph1d	Wild type	Plant_4	Floret_3	52.15	49.7917	2.49203
ZIP4-ph1d	Wild type	Plant_4	Floret_3	52.6	16.73	0.837321
ZIP4-ph1d	Wild type	Plant_4	Floret_3	53.05	33.8583	1.69458
ZIP4-ph1d	Wild type	Plant_4	Floret_3	53.5	16.73	0.837321
ZIP4-ph1d	Wild type	Plant_4	Floret_3	53.96	33.8583	1.69458
ZIP4-ph1d	Wild type	Plant_4	Floret_3	54.42	0	0
ZIP4-ph1d	Wild type	Plant_4	Floret_3	54.88	0	0
ZIP4-ph1d	Wild type	Plant_4	Floret_3	55.35	0	0
ZIP4-ph1d	Wild type	Plant_4	Floret_3	55.83	0	0
ZIP4-ph1d	Wild type	Plant_4	Floret_3	56.3	0	0
ZIP4-ph1d	Wild type	Plant_4	Floret_3	56.78	16.73	0.837321
ZIP4-ph1d	Wild type	Plant_4	Floret_3	57.27	0	0
ZIP4-ph1d	Wild type	Plant_4	Floret_3	57.76	0	0
ZIP4-ph1d	Wild type	Plant_4	Floret_3	58.25	0	0
ZIP4-ph1d	Wild type	Plant_4	Floret_3	58.75	0	0
ZIP4-ph1d	Wild type	Plant_4	Floret_3	59.25	0	0
ZIP4-ph1d	Wild type	Plant_4	Floret_3	59.75	0	0
ZIP4-ph1d	Wild type	Plant_4	Floret_3	60.26	0	0
ZIP4-ph1d	Wild type	Plant_4	Floret_4	30.01	0	0
ZIP4-ph1d	Wild type	Plant_4	Floret_4	30.27	16.6693	0.819142
ZIP4-ph1d	Wild type	Plant_4	Floret_4	30.52	0	0
ZIP4-ph1d	Wild type	Plant_4	Floret_4	30.78	16.6693	0.819142
ZIP4-ph1d	Wild type	Plant_4	Floret_4	31.05	16.6693	0.819142
ZIP4-ph1d	Wild type	Plant_4	Floret_4	31.31	16.6693	0.819142
ZIP4-ph1d	Wild type	Plant_4	Floret_4	31.58	0	0
ZIP4-ph1d	Wild type	Plant_4	Floret_4	31.85	32.9	1.61673
ZIP4-ph1d	Wild type	Plant_4	Floret_4	32.12	16.6693	0.819142
ZIP4-ph1d	Wild type	Plant_4	Floret_4	32.4	0	0
ZIP4-ph1d	Wild type	Plant_4	Floret_4	32.67	0	0
ZIP4-ph1d	Wild type	Plant_4	Floret_4	32.95	0	0
ZIP4-ph1d	Wild type	Plant_4	Floret_4	33.23	16.6693	0.819142
ZIP4-ph1d	Wild type	Plant_4	Floret_4	33.52	16.6693	0.819142
ZIP4-ph1d	Wild type	Plant_4	Floret_4	33.8	16.6693	0.819142
ZIP4-ph1d	Wild type	Plant_4	Floret_4	34.09	0	0
ZIP4-ph1d	Wild type	Plant_4	Floret_4	34.38	0	0
ZIP4-ph1d	Wild type	Plant_4	Floret_4	34.68	16.6693	0.819142
ZIP4-ph1d	Wild type	Plant_4	Floret_4	34.97	0	0
ZIP4-ph1d	Wild type	Plant_4	Floret_4	35.27	32.9	1.61673
ZIP4-ph1d	Wild type	Plant_4	Floret_4	35.57	32.9	1.61673
ZIP4-ph1d	Wild type	Plant_4	Floret_4	35.88	16.6693	0.819142
ZIP4-ph1d	Wild type	Plant_4	Floret_4	36.18	0	0
ZIP4-ph1d	Wild type	Plant_4	Floret_4	36.49	0	0
ZIP4-ph1d	Wild type	Plant_4	Floret_4	36.8	16.6693	0.819142
ZIP4-ph1d	Wild type	Plant_4	Floret_4	37.12	0	0
ZIP4-ph1d	Wild type	Plant_4	Floret_4	37.43	16.6693	0.819142
ZIP4-ph1d	Wild type	Plant_4	Floret_4	37.75	50.4467	2.47898
ZIP4-ph1d	Wild type	Plant_4	Floret_4	38.08	0	0
ZIP4-ph1d	Wild type	Plant_4	Floret_4	38.4	32.9	1.61673
ZIP4-ph1d	Wild type	Plant_4	Floret_4	38.73	0	0
ZIP4-ph1d	Wild type	Plant_4	Floret_4	39.06	32.9	1.61673
ZIP4-ph1d	Wild type	Plant_4	Floret_4	39.39	0	0
ZIP4-ph1d	Wild type	Plant_4	Floret_4	39.73	16.6693	0.819142
ZIP4-ph1d	Wild type	Plant_4	Floret_4	40.07	0	0
ZIP4-ph1d	Wild type	Plant_4	Floret_4	40.41	16.6693	0.819142
ZIP4-ph1d	Wild type	Plant_4	Floret_4	40.76	32.9	1.61673
ZIP4-ph1d	Wild type	Plant_4	Floret_4	41.1	32.9	1.61673
ZIP4-ph1d	Wild type	Plant_4	Floret_4	41.46	16.6693	0.819142
ZIP4-ph1d	Wild type	Plant_4	Floret_4	41.81	0	0
ZIP4-ph1d	Wild type	Plant_4	Floret_4	42.17	32.9	1.61673
ZIP4-ph1d	Wild type	Plant_4	Floret_4	42.53	16.6693	0.819142
ZIP4-ph1d	Wild type	Plant_4	Floret_4	42.89	0	0
ZIP4-ph1d	Wild type	Plant_4	Floret_4	43.26	16.6693	0.819142
ZIP4-ph1d	Wild type	Plant_4	Floret_4	43.63	67.9933	3.34124
ZIP4-ph1d	Wild type	Plant_4	Floret_4	44	16.6693	0.819142
ZIP4-ph1d	Wild type	Plant_4	Floret_4	44.37	0	0
ZIP4-ph1d	Wild type	Plant_4	Floret_4	44.75	16.6693	0.819142
ZIP4-ph1d	Wild type	Plant_4	Floret_4	45.13	16.6693	0.819142
ZIP4-ph1d	Wild type	Plant_4	Floret_4	45.52	0	0
ZIP4-ph1d	Wild type	Plant_4	Floret_4	45.91	32.9	1.61673
ZIP4-ph1d	Wild type	Plant_4	Floret_4	46.3	32.9	1.61673
ZIP4-ph1d	Wild type	Plant_4	Floret_4	46.7	50.4467	2.47898
ZIP4-ph1d	Wild type	Plant_4	Floret_4	47.09	32.9	1.61673
ZIP4-ph1d	Wild type	Plant_4	Floret_4	47.5	67.9933	3.34124
ZIP4-ph1d	Wild type	Plant_4	Floret_4	47.9	67.9933	3.34124
ZIP4-ph1d	Wild type	Plant_4	Floret_4	48.31	83.3467	4.09571
ZIP4-ph1d	Wild type	Plant_4	Floret_4	48.72	151.34	7.43695
ZIP4-ph1d	Wild type	Plant_4	Floret_4	49.14	116.247	5.71244
ZIP4-ph1d	Wild type	Plant_4	Floret_4	49.56	83.3467	4.09571
ZIP4-ph1d	Wild type	Plant_4	Floret_4	49.98	166.693	8.19142
ZIP4-ph1d	Wild type	Plant_4	Floret_4	50.41	100.893	4.95797
ZIP4-ph1d	Wild type	Plant_4	Floret_4	50.84	166.693	8.19142
ZIP4-ph1d	Wild type	Plant_4	Floret_4	51.27	83.3467	4.09571
ZIP4-ph1d	Wild type	Plant_4	Floret_4	51.71	32.9	1.61673
ZIP4-ph1d	Wild type	Plant_4	Floret_4	52.15	16.6693	0.819142
ZIP4-ph1d	Wild type	Plant_4	Floret_4	52.6	0	0
ZIP4-ph1d	Wild type	Plant_4	Floret_4	53.05	16.6693	0.819142
ZIP4-ph1d	Wild type	Plant_4	Floret_4	53.5	0	0
ZIP4-ph1d	Wild type	Plant_4	Floret_4	53.96	16.6693	0.819142
ZIP4-ph1d	Wild type	Plant_4	Floret_4	54.42	0	0
ZIP4-ph1d	Wild type	Plant_4	Floret_4	54.88	0	0
ZIP4-ph1d	Wild type	Plant_4	Floret_4	55.35	0	0
ZIP4-ph1d	Wild type	Plant_4	Floret_4	55.83	0	0
ZIP4-ph1d	Wild type	Plant_4	Floret_4	56.3	0	0
ZIP4-ph1d	Wild type	Plant_4	Floret_4	56.78	0	0
ZIP4-ph1d	Wild type	Plant_4	Floret_4	57.27	0	0
ZIP4-ph1d	Wild type	Plant_4	Floret_4	57.76	0	0
ZIP4-ph1d	Wild type	Plant_4	Floret_4	58.25	0	0
ZIP4-ph1d	Wild type	Plant_4	Floret_4	58.75	0	0
ZIP4-ph1d	Wild type	Plant_4	Floret_4	59.25	0	0
ZIP4-ph1d	Wild type	Plant_4	Floret_4	59.75	0	0
ZIP4-ph1d	Wild type	Plant_4	Floret_4	60.26	0	0
ZIP4-ph1d	Wild type	Plant_4	Floret_5	30.01	0	0
ZIP4-ph1d	Wild type	Plant_4	Floret_5	30.27	33.6625	0.893708
ZIP4-ph1d	Wild type	Plant_4	Floret_5	30.52	16.6068	0.440896
ZIP4-ph1d	Wild type	Plant_4	Floret_5	30.78	0	0
ZIP4-ph1d	Wild type	Plant_4	Floret_5	31.05	0	0
ZIP4-ph1d	Wild type	Plant_4	Floret_5	31.31	33.6625	0.893708
ZIP4-ph1d	Wild type	Plant_4	Floret_5	31.58	33.6625	0.893708
ZIP4-ph1d	Wild type	Plant_4	Floret_5	31.85	16.6068	0.440896
ZIP4-ph1d	Wild type	Plant_4	Floret_5	32.12	0	0
ZIP4-ph1d	Wild type	Plant_4	Floret_5	32.4	98.7433	2.62154
ZIP4-ph1d	Wild type	Plant_4	Floret_5	32.67	0	0
ZIP4-ph1d	Wild type	Plant_4	Floret_5	32.95	0	0
ZIP4-ph1d	Wild type	Plant_4	Floret_5	33.23	0	0
ZIP4-ph1d	Wild type	Plant_4	Floret_5	33.52	0	0
ZIP4-ph1d	Wild type	Plant_4	Floret_5	33.8	33.6625	0.893708
ZIP4-ph1d	Wild type	Plant_4	Floret_5	34.09	16.6068	0.440896
ZIP4-ph1d	Wild type	Plant_4	Floret_5	34.38	33.6625	0.893708
ZIP4-ph1d	Wild type	Plant_4	Floret_5	34.68	16.6068	0.440896
ZIP4-ph1d	Wild type	Plant_4	Floret_5	34.97	0	0
ZIP4-ph1d	Wild type	Plant_4	Floret_5	35.27	85.2783	2.26406
ZIP4-ph1d	Wild type	Plant_4	Floret_5	35.57	0	0
ZIP4-ph1d	Wild type	Plant_4	Floret_5	35.88	49.3717	1.31077
ZIP4-ph1d	Wild type	Plant_4	Floret_5	36.18	16.6068	0.440896
ZIP4-ph1d	Wild type	Plant_4	Floret_5	36.49	16.6068	0.440896
ZIP4-ph1d	Wild type	Plant_4	Floret_5	36.8	16.6068	0.440896
ZIP4-ph1d	Wild type	Plant_4	Floret_5	37.12	16.6068	0.440896
ZIP4-ph1d	Wild type	Plant_4	Floret_5	37.43	16.6068	0.440896
ZIP4-ph1d	Wild type	Plant_4	Floret_5	37.75	16.6068	0.440896
ZIP4-ph1d	Wild type	Plant_4	Floret_5	38.08	16.6068	0.440896
ZIP4-ph1d	Wild type	Plant_4	Floret_5	38.4	33.6625	0.893708
ZIP4-ph1d	Wild type	Plant_4	Floret_5	38.73	0	0
ZIP4-ph1d	Wild type	Plant_4	Floret_5	39.06	67.325	1.78742
ZIP4-ph1d	Wild type	Plant_4	Floret_5	39.39	16.6068	0.440896
ZIP4-ph1d	Wild type	Plant_4	Floret_5	39.73	16.6068	0.440896
ZIP4-ph1d	Wild type	Plant_4	Floret_5	40.07	49.3717	1.31077
ZIP4-ph1d	Wild type	Plant_4	Floret_5	40.41	33.6625	0.893708
ZIP4-ph1d	Wild type	Plant_4	Floret_5	40.76	0	0
ZIP4-ph1d	Wild type	Plant_4	Floret_5	41.1	85.2783	2.26406
ZIP4-ph1d	Wild type	Plant_4	Floret_5	41.46	33.6625	0.893708
ZIP4-ph1d	Wild type	Plant_4	Floret_5	41.81	16.6068	0.440896
ZIP4-ph1d	Wild type	Plant_4	Floret_5	42.17	16.6068	0.440896
ZIP4-ph1d	Wild type	Plant_4	Floret_5	42.53	33.6625	0.893708
ZIP4-ph1d	Wild type	Plant_4	Floret_5	42.89	0	0
ZIP4-ph1d	Wild type	Plant_4	Floret_5	43.26	0	0
ZIP4-ph1d	Wild type	Plant_4	Floret_5	43.63	33.6625	0.893708
ZIP4-ph1d	Wild type	Plant_4	Floret_5	44	16.6068	0.440896
ZIP4-ph1d	Wild type	Plant_4	Floret_5	44.37	0	0
ZIP4-ph1d	Wild type	Plant_4	Floret_5	44.75	16.6068	0.440896
ZIP4-ph1d	Wild type	Plant_4	Floret_5	45.13	49.3717	1.31077
ZIP4-ph1d	Wild type	Plant_4	Floret_5	45.52	116.697	3.09819
ZIP4-ph1d	Wild type	Plant_4	Floret_5	45.91	67.325	1.78742
ZIP4-ph1d	Wild type	Plant_4	Floret_5	46.3	33.6625	0.893708
ZIP4-ph1d	Wild type	Plant_4	Floret_5	46.7	152.603	4.05148
ZIP4-ph1d	Wild type	Plant_4	Floret_5	47.09	219.928	5.83889
ZIP4-ph1d	Wild type	Plant_4	Floret_5	47.5	184.022	4.88561
ZIP4-ph1d	Wild type	Plant_4	Floret_5	47.9	152.603	4.05148
ZIP4-ph1d	Wild type	Plant_4	Floret_5	48.31	98.7433	2.62154
ZIP4-ph1d	Wild type	Plant_4	Floret_5	48.72	251.347	6.67302
ZIP4-ph1d	Wild type	Plant_4	Floret_5	49.14	233.393	6.19638
ZIP4-ph1d	Wild type	Plant_4	Floret_5	49.56	116.697	3.09819
ZIP4-ph1d	Wild type	Plant_4	Floret_5	49.98	233.393	6.19638
ZIP4-ph1d	Wild type	Plant_4	Floret_5	50.41	98.7433	2.62154
ZIP4-ph1d	Wild type	Plant_4	Floret_5	50.84	116.697	3.09819
ZIP4-ph1d	Wild type	Plant_4	Floret_5	51.27	201.975	5.36225
ZIP4-ph1d	Wild type	Plant_4	Floret_5	51.71	116.697	3.09819
ZIP4-ph1d	Wild type	Plant_4	Floret_5	52.15	33.6625	0.893708
ZIP4-ph1d	Wild type	Plant_4	Floret_5	52.6	67.325	1.78742
ZIP4-ph1d	Wild type	Plant_4	Floret_5	53.05	33.6625	0.893708
ZIP4-ph1d	Wild type	Plant_4	Floret_5	53.5	33.6625	0.893708
ZIP4-ph1d	Wild type	Plant_4	Floret_5	53.96	16.6068	0.440896
ZIP4-ph1d	Wild type	Plant_4	Floret_5	54.42	16.6068	0.440896
ZIP4-ph1d	Wild type	Plant_4	Floret_5	54.88	0	0
ZIP4-ph1d	Wild type	Plant_4	Floret_5	55.35	0	0
ZIP4-ph1d	Wild type	Plant_4	Floret_5	55.83	16.6068	0.440896
ZIP4-ph1d	Wild type	Plant_4	Floret_5	56.3	16.6068	0.440896
ZIP4-ph1d	Wild type	Plant_4	Floret_5	56.78	0	0
ZIP4-ph1d	Wild type	Plant_4	Floret_5	57.27	33.6625	0.893708
ZIP4-ph1d	Wild type	Plant_4	Floret_5	57.76	0	0
ZIP4-ph1d	Wild type	Plant_4	Floret_5	58.25	0	0
ZIP4-ph1d	Wild type	Plant_4	Floret_5	58.75	0	0
ZIP4-ph1d	Wild type	Plant_4	Floret_5	59.25	0	0
ZIP4-ph1d	Wild type	Plant_4	Floret_5	59.75	0	0
ZIP4-ph1d	Wild type	Plant_4	Floret_5	60.26	0	0
ZIP4-ph1d	Wild type	Plant_5	Floret_1	30.01	17.1253	0.64071
ZIP4-ph1d	Wild type	Plant_5	Floret_1	30.27	0	0
ZIP4-ph1d	Wild type	Plant_5	Floret_1	30.52	0	0
ZIP4-ph1d	Wild type	Plant_5	Floret_1	30.78	0	0
ZIP4-ph1d	Wild type	Plant_5	Floret_1	31.05	0	0
ZIP4-ph1d	Wild type	Plant_5	Floret_1	31.31	17.1253	0.64071
ZIP4-ph1d	Wild type	Plant_5	Floret_1	31.58	33.592	1.25678
ZIP4-ph1d	Wild type	Plant_5	Floret_1	31.85	33.592	1.25678
ZIP4-ph1d	Wild type	Plant_5	Floret_1	32.12	0	0
ZIP4-ph1d	Wild type	Plant_5	Floret_1	32.4	0	0
ZIP4-ph1d	Wild type	Plant_5	Floret_1	32.67	17.1253	0.64071
ZIP4-ph1d	Wild type	Plant_5	Floret_1	32.95	0	0
ZIP4-ph1d	Wild type	Plant_5	Floret_1	33.23	65.8667	2.46427
ZIP4-ph1d	Wild type	Plant_5	Floret_1	33.52	17.1253	0.64071
ZIP4-ph1d	Wild type	Plant_5	Floret_1	33.8	17.1253	0.64071
ZIP4-ph1d	Wild type	Plant_5	Floret_1	34.09	33.592	1.25678
ZIP4-ph1d	Wild type	Plant_5	Floret_1	34.38	0	0
ZIP4-ph1d	Wild type	Plant_5	Floret_1	34.68	0	0
ZIP4-ph1d	Wild type	Plant_5	Floret_1	34.97	65.8667	2.46427
ZIP4-ph1d	Wild type	Plant_5	Floret_1	35.27	33.592	1.25678
ZIP4-ph1d	Wild type	Plant_5	Floret_1	35.57	17.1253	0.64071
ZIP4-ph1d	Wild type	Plant_5	Floret_1	35.88	0	0
ZIP4-ph1d	Wild type	Plant_5	Floret_1	36.18	33.592	1.25678
ZIP4-ph1d	Wild type	Plant_5	Floret_1	36.49	17.1253	0.64071
ZIP4-ph1d	Wild type	Plant_5	Floret_1	36.8	17.1253	0.64071
ZIP4-ph1d	Wild type	Plant_5	Floret_1	37.12	17.1253	0.64071
ZIP4-ph1d	Wild type	Plant_5	Floret_1	37.43	17.1253	0.64071
ZIP4-ph1d	Wild type	Plant_5	Floret_1	37.75	17.1253	0.64071
ZIP4-ph1d	Wild type	Plant_5	Floret_1	38.08	17.1253	0.64071
ZIP4-ph1d	Wild type	Plant_5	Floret_1	38.4	17.1253	0.64071
ZIP4-ph1d	Wild type	Plant_5	Floret_1	38.73	17.1253	0.64071
ZIP4-ph1d	Wild type	Plant_5	Floret_1	39.06	33.592	1.25678
ZIP4-ph1d	Wild type	Plant_5	Floret_1	39.39	33.592	1.25678
ZIP4-ph1d	Wild type	Plant_5	Floret_1	39.73	33.592	1.25678
ZIP4-ph1d	Wild type	Plant_5	Floret_1	40.07	50.7173	1.89749
ZIP4-ph1d	Wild type	Plant_5	Floret_1	40.41	17.1253	0.64071
ZIP4-ph1d	Wild type	Plant_5	Floret_1	40.76	50.7173	1.89749
ZIP4-ph1d	Wild type	Plant_5	Floret_1	41.1	33.592	1.25678
ZIP4-ph1d	Wild type	Plant_5	Floret_1	41.46	33.592	1.25678
ZIP4-ph1d	Wild type	Plant_5	Floret_1	41.81	50.7173	1.89749
ZIP4-ph1d	Wild type	Plant_5	Floret_1	42.17	17.1253	0.64071
ZIP4-ph1d	Wild type	Plant_5	Floret_1	42.53	33.592	1.25678
ZIP4-ph1d	Wild type	Plant_5	Floret_1	42.89	85.6267	3.20355
ZIP4-ph1d	Wild type	Plant_5	Floret_1	43.26	65.8667	2.46427
ZIP4-ph1d	Wild type	Plant_5	Floret_1	43.63	33.592	1.25678
ZIP4-ph1d	Wild type	Plant_5	Floret_1	44	33.592	1.25678
ZIP4-ph1d	Wild type	Plant_5	Floret_1	44.37	118.56	4.43568
ZIP4-ph1d	Wild type	Plant_5	Floret_1	44.75	118.56	4.43568
ZIP4-ph1d	Wild type	Plant_5	Floret_1	45.13	50.7173	1.89749
ZIP4-ph1d	Wild type	Plant_5	Floret_1	45.52	65.8667	2.46427
ZIP4-ph1d	Wild type	Plant_5	Floret_1	45.91	65.8667	2.46427
ZIP4-ph1d	Wild type	Plant_5	Floret_1	46.3	98.8	3.6964
ZIP4-ph1d	Wild type	Plant_5	Floret_1	46.7	118.56	4.43568
ZIP4-ph1d	Wild type	Plant_5	Floret_1	47.09	151.493	5.66782
ZIP4-ph1d	Wild type	Plant_5	Floret_1	47.5	151.493	5.66782
ZIP4-ph1d	Wild type	Plant_5	Floret_1	47.9	118.56	4.43568
ZIP4-ph1d	Wild type	Plant_5	Floret_1	48.31	98.8	3.6964
ZIP4-ph1d	Wild type	Plant_5	Floret_1	48.72	118.56	4.43568
ZIP4-ph1d	Wild type	Plant_5	Floret_1	49.14	33.592	1.25678
ZIP4-ph1d	Wild type	Plant_5	Floret_1	49.56	65.8667	2.46427
ZIP4-ph1d	Wild type	Plant_5	Floret_1	49.98	50.7173	1.89749
ZIP4-ph1d	Wild type	Plant_5	Floret_1	50.41	33.592	1.25678
ZIP4-ph1d	Wild type	Plant_5	Floret_1	50.84	0	0
ZIP4-ph1d	Wild type	Plant_5	Floret_1	51.27	0	0
ZIP4-ph1d	Wild type	Plant_5	Floret_1	51.71	33.592	1.25678
ZIP4-ph1d	Wild type	Plant_5	Floret_1	52.15	33.592	1.25678
ZIP4-ph1d	Wild type	Plant_5	Floret_1	52.6	0	0
ZIP4-ph1d	Wild type	Plant_5	Floret_1	53.05	0	0
ZIP4-ph1d	Wild type	Plant_5	Floret_1	53.5	0	0
ZIP4-ph1d	Wild type	Plant_5	Floret_1	53.96	0	0
ZIP4-ph1d	Wild type	Plant_5	Floret_1	54.42	0	0
ZIP4-ph1d	Wild type	Plant_5	Floret_1	54.88	0	0
ZIP4-ph1d	Wild type	Plant_5	Floret_1	55.35	0	0
ZIP4-ph1d	Wild type	Plant_5	Floret_1	55.83	0	0
ZIP4-ph1d	Wild type	Plant_5	Floret_1	56.3	0	0
ZIP4-ph1d	Wild type	Plant_5	Floret_1	56.78	0	0
ZIP4-ph1d	Wild type	Plant_5	Floret_1	57.27	0	0
ZIP4-ph1d	Wild type	Plant_5	Floret_1	57.76	0	0
ZIP4-ph1d	Wild type	Plant_5	Floret_1	58.25	0	0
ZIP4-ph1d	Wild type	Plant_5	Floret_1	58.75	0	0
ZIP4-ph1d	Wild type	Plant_5	Floret_1	59.25	0	0
ZIP4-ph1d	Wild type	Plant_5	Floret_1	59.75	0	0
ZIP4-ph1d	Wild type	Plant_5	Floret_1	60.26	0	0
ZIP4-ph1d	Wild type	Plant_5	Floret_2	30.01	0	0
ZIP4-ph1d	Wild type	Plant_5	Floret_2	30.27	16.735	0.632511
ZIP4-ph1d	Wild type	Plant_5	Floret_2	30.52	50.7628	1.91862
ZIP4-ph1d	Wild type	Plant_5	Floret_2	30.78	0	0
ZIP4-ph1d	Wild type	Plant_5	Floret_2	31.05	0	0
ZIP4-ph1d	Wild type	Plant_5	Floret_2	31.31	0	0
ZIP4-ph1d	Wild type	Plant_5	Floret_2	31.58	0	0
ZIP4-ph1d	Wild type	Plant_5	Floret_2	31.85	0	0
ZIP4-ph1d	Wild type	Plant_5	Floret_2	32.12	0	0
ZIP4-ph1d	Wild type	Plant_5	Floret_2	32.4	0	0
ZIP4-ph1d	Wild type	Plant_5	Floret_2	32.67	0	0
ZIP4-ph1d	Wild type	Plant_5	Floret_2	32.95	0	0
ZIP4-ph1d	Wild type	Plant_5	Floret_2	33.23	0	0
ZIP4-ph1d	Wild type	Plant_5	Floret_2	33.52	0	0
ZIP4-ph1d	Wild type	Plant_5	Floret_2	33.8	16.735	0.632511
ZIP4-ph1d	Wild type	Plant_5	Floret_2	34.09	0	0
ZIP4-ph1d	Wild type	Plant_5	Floret_2	34.38	0	0
ZIP4-ph1d	Wild type	Plant_5	Floret_2	34.68	16.735	0.632511
ZIP4-ph1d	Wild type	Plant_5	Floret_2	34.97	0	0
ZIP4-ph1d	Wild type	Plant_5	Floret_2	35.27	0	0
ZIP4-ph1d	Wild type	Plant_5	Floret_2	35.57	16.735	0.632511
ZIP4-ph1d	Wild type	Plant_5	Floret_2	35.88	16.735	0.632511
ZIP4-ph1d	Wild type	Plant_5	Floret_2	36.18	0	0
ZIP4-ph1d	Wild type	Plant_5	Floret_2	36.49	16.735	0.632511
ZIP4-ph1d	Wild type	Plant_5	Floret_2	36.8	16.735	0.632511
ZIP4-ph1d	Wild type	Plant_5	Floret_2	37.12	33.47	1.26502
ZIP4-ph1d	Wild type	Plant_5	Floret_2	37.43	0	0
ZIP4-ph1d	Wild type	Plant_5	Floret_2	37.75	33.47	1.26502
ZIP4-ph1d	Wild type	Plant_5	Floret_2	38.08	0	0
ZIP4-ph1d	Wild type	Plant_5	Floret_2	38.4	0	0
ZIP4-ph1d	Wild type	Plant_5	Floret_2	38.73	16.735	0.632511
ZIP4-ph1d	Wild type	Plant_5	Floret_2	39.06	16.735	0.632511
ZIP4-ph1d	Wild type	Plant_5	Floret_2	39.39	33.47	1.26502
ZIP4-ph1d	Wild type	Plant_5	Floret_2	39.73	16.735	0.632511
ZIP4-ph1d	Wild type	Plant_5	Floret_2	40.07	0	0
ZIP4-ph1d	Wild type	Plant_5	Floret_2	40.41	16.735	0.632511
ZIP4-ph1d	Wild type	Plant_5	Floret_2	40.76	16.735	0.632511
ZIP4-ph1d	Wild type	Plant_5	Floret_2	41.1	16.735	0.632511
ZIP4-ph1d	Wild type	Plant_5	Floret_2	41.46	0	0
ZIP4-ph1d	Wild type	Plant_5	Floret_2	41.81	16.735	0.632511
ZIP4-ph1d	Wild type	Plant_5	Floret_2	42.17	0	0
ZIP4-ph1d	Wild type	Plant_5	Floret_2	42.53	16.735	0.632511
ZIP4-ph1d	Wild type	Plant_5	Floret_2	42.89	16.735	0.632511
ZIP4-ph1d	Wild type	Plant_5	Floret_2	43.26	50.7628	1.91862
ZIP4-ph1d	Wild type	Plant_5	Floret_2	43.63	33.47	1.26502
ZIP4-ph1d	Wild type	Plant_5	Floret_2	44	16.735	0.632511
ZIP4-ph1d	Wild type	Plant_5	Floret_2	44.37	50.7628	1.91862
ZIP4-ph1d	Wild type	Plant_5	Floret_2	44.75	0	0
ZIP4-ph1d	Wild type	Plant_5	Floret_2	45.13	0	0
ZIP4-ph1d	Wild type	Plant_5	Floret_2	45.52	33.47	1.26502
ZIP4-ph1d	Wild type	Plant_5	Floret_2	45.91	0	0
ZIP4-ph1d	Wild type	Plant_5	Floret_2	46.3	33.47	1.26502
ZIP4-ph1d	Wild type	Plant_5	Floret_2	46.7	16.735	0.632511
ZIP4-ph1d	Wild type	Plant_5	Floret_2	47.09	83.675	3.16256
ZIP4-ph1d	Wild type	Plant_5	Floret_2	47.5	100.41	3.79507
ZIP4-ph1d	Wild type	Plant_5	Floret_2	47.9	117.145	4.42758
ZIP4-ph1d	Wild type	Plant_5	Floret_2	48.31	217.555	8.22264
ZIP4-ph1d	Wild type	Plant_5	Floret_2	48.72	83.675	3.16256
ZIP4-ph1d	Wild type	Plant_5	Floret_2	49.14	150.615	5.6926
ZIP4-ph1d	Wild type	Plant_5	Floret_2	49.56	167.35	6.32511
ZIP4-ph1d	Wild type	Plant_5	Floret_2	49.98	167.35	6.32511
ZIP4-ph1d	Wild type	Plant_5	Floret_2	50.41	167.35	6.32511
ZIP4-ph1d	Wild type	Plant_5	Floret_2	50.84	184.085	6.95762
ZIP4-ph1d	Wild type	Plant_5	Floret_2	51.27	184.085	6.95762
ZIP4-ph1d	Wild type	Plant_5	Floret_2	51.71	133.88	5.06009
ZIP4-ph1d	Wild type	Plant_5	Floret_2	52.15	100.41	3.79507
ZIP4-ph1d	Wild type	Plant_5	Floret_2	52.6	16.735	0.632511
ZIP4-ph1d	Wild type	Plant_5	Floret_2	53.05	83.675	3.16256
ZIP4-ph1d	Wild type	Plant_5	Floret_2	53.5	0	0
ZIP4-ph1d	Wild type	Plant_5	Floret_2	53.96	16.735	0.632511
ZIP4-ph1d	Wild type	Plant_5	Floret_2	54.42	16.735	0.632511
ZIP4-ph1d	Wild type	Plant_5	Floret_2	54.88	0	0
ZIP4-ph1d	Wild type	Plant_5	Floret_2	55.35	0	0
ZIP4-ph1d	Wild type	Plant_5	Floret_2	55.83	0	0
ZIP4-ph1d	Wild type	Plant_5	Floret_2	56.3	0	0
ZIP4-ph1d	Wild type	Plant_5	Floret_2	56.78	0	0
ZIP4-ph1d	Wild type	Plant_5	Floret_2	57.27	0	0
ZIP4-ph1d	Wild type	Plant_5	Floret_2	57.76	0	0
ZIP4-ph1d	Wild type	Plant_5	Floret_2	58.25	0	0
ZIP4-ph1d	Wild type	Plant_5	Floret_2	58.75	0	0
ZIP4-ph1d	Wild type	Plant_5	Floret_2	59.25	0	0
ZIP4-ph1d	Wild type	Plant_5	Floret_2	59.75	0	0
ZIP4-ph1d	Wild type	Plant_5	Floret_2	60.26	0	0
ZIP4-ph1d	Wild type	Plant_5	Floret_3	30.01	84.37	2.68358
ZIP4-ph1d	Wild type	Plant_5	Floret_3	30.27	16.874	0.536716
ZIP4-ph1d	Wild type	Plant_5	Floret_3	30.52	0	0
ZIP4-ph1d	Wild type	Plant_5	Floret_3	30.78	33.748	1.07343
ZIP4-ph1d	Wild type	Plant_5	Floret_3	31.05	16.874	0.536716
ZIP4-ph1d	Wild type	Plant_5	Floret_3	31.31	16.874	0.536716
ZIP4-ph1d	Wild type	Plant_5	Floret_3	31.58	0	0
ZIP4-ph1d	Wild type	Plant_5	Floret_3	31.85	0	0
ZIP4-ph1d	Wild type	Plant_5	Floret_3	32.12	16.874	0.536716
ZIP4-ph1d	Wild type	Plant_5	Floret_3	32.4	0	0
ZIP4-ph1d	Wild type	Plant_5	Floret_3	32.67	50.622	1.61015
ZIP4-ph1d	Wild type	Plant_5	Floret_3	32.95	0	0
ZIP4-ph1d	Wild type	Plant_5	Floret_3	33.23	0	0
ZIP4-ph1d	Wild type	Plant_5	Floret_3	33.52	16.874	0.536716
ZIP4-ph1d	Wild type	Plant_5	Floret_3	33.8	16.874	0.536716
ZIP4-ph1d	Wild type	Plant_5	Floret_3	34.09	0	0
ZIP4-ph1d	Wild type	Plant_5	Floret_3	34.38	16.874	0.536716
ZIP4-ph1d	Wild type	Plant_5	Floret_3	34.68	33.748	1.07343
ZIP4-ph1d	Wild type	Plant_5	Floret_3	34.97	33.748	1.07343
ZIP4-ph1d	Wild type	Plant_5	Floret_3	35.27	0	0
ZIP4-ph1d	Wild type	Plant_5	Floret_3	35.57	16.874	0.536716
ZIP4-ph1d	Wild type	Plant_5	Floret_3	35.88	0	0
ZIP4-ph1d	Wild type	Plant_5	Floret_3	36.18	0	0
ZIP4-ph1d	Wild type	Plant_5	Floret_3	36.49	0	0
ZIP4-ph1d	Wild type	Plant_5	Floret_3	36.8	50.622	1.61015
ZIP4-ph1d	Wild type	Plant_5	Floret_3	37.12	16.874	0.536716
ZIP4-ph1d	Wild type	Plant_5	Floret_3	37.43	16.874	0.536716
ZIP4-ph1d	Wild type	Plant_5	Floret_3	37.75	33.748	1.07343
ZIP4-ph1d	Wild type	Plant_5	Floret_3	38.08	0	0
ZIP4-ph1d	Wild type	Plant_5	Floret_3	38.4	16.874	0.536716
ZIP4-ph1d	Wild type	Plant_5	Floret_3	38.73	16.874	0.536716
ZIP4-ph1d	Wild type	Plant_5	Floret_3	39.06	16.874	0.536716
ZIP4-ph1d	Wild type	Plant_5	Floret_3	39.39	68.263	2.17126
ZIP4-ph1d	Wild type	Plant_5	Floret_3	39.73	33.748	1.07343
ZIP4-ph1d	Wild type	Plant_5	Floret_3	40.07	50.622	1.61015
ZIP4-ph1d	Wild type	Plant_5	Floret_3	40.41	16.874	0.536716
ZIP4-ph1d	Wild type	Plant_5	Floret_3	40.76	16.874	0.536716
ZIP4-ph1d	Wild type	Plant_5	Floret_3	41.1	0	0
ZIP4-ph1d	Wild type	Plant_5	Floret_3	41.46	50.622	1.61015
ZIP4-ph1d	Wild type	Plant_5	Floret_3	41.81	33.748	1.07343
ZIP4-ph1d	Wild type	Plant_5	Floret_3	42.17	16.874	0.536716
ZIP4-ph1d	Wild type	Plant_5	Floret_3	42.53	50.622	1.61015
ZIP4-ph1d	Wild type	Plant_5	Floret_3	42.89	16.874	0.536716
ZIP4-ph1d	Wild type	Plant_5	Floret_3	43.26	16.874	0.536716
ZIP4-ph1d	Wild type	Plant_5	Floret_3	43.63	0	0
ZIP4-ph1d	Wild type	Plant_5	Floret_3	44	16.874	0.536716
ZIP4-ph1d	Wild type	Plant_5	Floret_3	44.37	0	0
ZIP4-ph1d	Wild type	Plant_5	Floret_3	44.75	16.874	0.536716
ZIP4-ph1d	Wild type	Plant_5	Floret_3	45.13	33.748	1.07343
ZIP4-ph1d	Wild type	Plant_5	Floret_3	45.52	0	0
ZIP4-ph1d	Wild type	Plant_5	Floret_3	45.91	16.874	0.536716
ZIP4-ph1d	Wild type	Plant_5	Floret_3	46.3	16.874	0.536716
ZIP4-ph1d	Wild type	Plant_5	Floret_3	46.7	33.748	1.07343
ZIP4-ph1d	Wild type	Plant_5	Floret_3	47.09	50.622	1.61015
ZIP4-ph1d	Wild type	Plant_5	Floret_3	47.5	33.748	1.07343
ZIP4-ph1d	Wild type	Plant_5	Floret_3	47.9	99.71	3.17151
ZIP4-ph1d	Wild type	Plant_5	Floret_3	48.31	99.71	3.17151
ZIP4-ph1d	Wild type	Plant_5	Floret_3	48.72	68.263	2.17126
ZIP4-ph1d	Wild type	Plant_5	Floret_3	49.14	168.74	5.36716
ZIP4-ph1d	Wild type	Plant_5	Floret_3	49.56	168.74	5.36716
ZIP4-ph1d	Wild type	Plant_5	Floret_3	49.98	153.4	4.87924
ZIP4-ph1d	Wild type	Plant_5	Floret_3	50.41	84.37	2.68358
ZIP4-ph1d	Wild type	Plant_5	Floret_3	50.84	207.09	6.58697
ZIP4-ph1d	Wild type	Plant_5	Floret_3	51.27	222.43	7.0749
ZIP4-ph1d	Wild type	Plant_5	Floret_3	51.71	84.37	2.68358
ZIP4-ph1d	Wild type	Plant_5	Floret_3	52.15	153.4	4.87924
ZIP4-ph1d	Wild type	Plant_5	Floret_3	52.6	115.05	3.65943
ZIP4-ph1d	Wild type	Plant_5	Floret_3	53.05	99.71	3.17151
ZIP4-ph1d	Wild type	Plant_5	Floret_3	53.5	84.37	2.68358
ZIP4-ph1d	Wild type	Plant_5	Floret_3	53.96	68.263	2.17126
ZIP4-ph1d	Wild type	Plant_5	Floret_3	54.42	33.748	1.07343
ZIP4-ph1d	Wild type	Plant_5	Floret_3	54.88	16.874	0.536716
ZIP4-ph1d	Wild type	Plant_5	Floret_3	55.35	33.748	1.07343
ZIP4-ph1d	Wild type	Plant_5	Floret_3	55.83	16.874	0.536716
ZIP4-ph1d	Wild type	Plant_5	Floret_3	56.3	0	0
ZIP4-ph1d	Wild type	Plant_5	Floret_3	56.78	16.874	0.536716
ZIP4-ph1d	Wild type	Plant_5	Floret_3	57.27	16.874	0.536716
ZIP4-ph1d	Wild type	Plant_5	Floret_3	57.76	0	0
ZIP4-ph1d	Wild type	Plant_5	Floret_3	58.25	0	0
ZIP4-ph1d	Wild type	Plant_5	Floret_3	58.75	0	0
ZIP4-ph1d	Wild type	Plant_5	Floret_3	59.25	0	0
ZIP4-ph1d	Wild type	Plant_5	Floret_3	59.75	0	0
ZIP4-ph1d	Wild type	Plant_5	Floret_3	60.26	0	0
ZIP4-ph1d	Wild type	Plant_5	Floret_4	30.01	34.05	1.07085
ZIP4-ph1d	Wild type	Plant_5	Floret_4	30.27	50.5075	1.58843
ZIP4-ph1d	Wild type	Plant_5	Floret_4	30.52	17.025	0.535427
ZIP4-ph1d	Wild type	Plant_5	Floret_4	30.78	17.025	0.535427
ZIP4-ph1d	Wild type	Plant_5	Floret_4	31.05	0	0
ZIP4-ph1d	Wild type	Plant_5	Floret_4	31.31	0	0
ZIP4-ph1d	Wild type	Plant_5	Floret_4	31.58	0	0
ZIP4-ph1d	Wild type	Plant_5	Floret_4	31.85	0	0
ZIP4-ph1d	Wild type	Plant_5	Floret_4	32.12	17.025	0.535427
ZIP4-ph1d	Wild type	Plant_5	Floret_4	32.4	0	0
ZIP4-ph1d	Wild type	Plant_5	Floret_4	32.67	0	0
ZIP4-ph1d	Wild type	Plant_5	Floret_4	32.95	17.025	0.535427
ZIP4-ph1d	Wild type	Plant_5	Floret_4	33.23	0	0
ZIP4-ph1d	Wild type	Plant_5	Floret_4	33.52	17.025	0.535427
ZIP4-ph1d	Wild type	Plant_5	Floret_4	33.8	34.05	1.07085
ZIP4-ph1d	Wild type	Plant_5	Floret_4	34.09	17.025	0.535427
ZIP4-ph1d	Wild type	Plant_5	Floret_4	34.38	17.025	0.535427
ZIP4-ph1d	Wild type	Plant_5	Floret_4	34.68	17.025	0.535427
ZIP4-ph1d	Wild type	Plant_5	Floret_4	34.97	17.025	0.535427
ZIP4-ph1d	Wild type	Plant_5	Floret_4	35.27	0	0
ZIP4-ph1d	Wild type	Plant_5	Floret_4	35.57	0	0
ZIP4-ph1d	Wild type	Plant_5	Floret_4	35.88	0	0
ZIP4-ph1d	Wild type	Plant_5	Floret_4	36.18	0	0
ZIP4-ph1d	Wild type	Plant_5	Floret_4	36.49	17.025	0.535427
ZIP4-ph1d	Wild type	Plant_5	Floret_4	36.8	17.025	0.535427
ZIP4-ph1d	Wild type	Plant_5	Floret_4	37.12	0	0
ZIP4-ph1d	Wild type	Plant_5	Floret_4	37.43	0	0
ZIP4-ph1d	Wild type	Plant_5	Floret_4	37.75	50.5075	1.58843
ZIP4-ph1d	Wild type	Plant_5	Floret_4	38.08	0	0
ZIP4-ph1d	Wild type	Plant_5	Floret_4	38.4	17.025	0.535427
ZIP4-ph1d	Wild type	Plant_5	Floret_4	38.73	34.05	1.07085
ZIP4-ph1d	Wild type	Plant_5	Floret_4	39.06	0	0
ZIP4-ph1d	Wild type	Plant_5	Floret_4	39.39	0	0
ZIP4-ph1d	Wild type	Plant_5	Floret_4	39.73	0	0
ZIP4-ph1d	Wild type	Plant_5	Floret_4	40.07	17.025	0.535427
ZIP4-ph1d	Wild type	Plant_5	Floret_4	40.41	17.025	0.535427
ZIP4-ph1d	Wild type	Plant_5	Floret_4	40.76	0	0
ZIP4-ph1d	Wild type	Plant_5	Floret_4	41.1	34.05	1.07085
ZIP4-ph1d	Wild type	Plant_5	Floret_4	41.46	0	0
ZIP4-ph1d	Wild type	Plant_5	Floret_4	41.81	0	0
ZIP4-ph1d	Wild type	Plant_5	Floret_4	42.17	17.025	0.535427
ZIP4-ph1d	Wild type	Plant_5	Floret_4	42.53	17.025	0.535427
ZIP4-ph1d	Wild type	Plant_5	Floret_4	42.89	0	0
ZIP4-ph1d	Wild type	Plant_5	Floret_4	43.26	17.025	0.535427
ZIP4-ph1d	Wild type	Plant_5	Floret_4	43.63	0	0
ZIP4-ph1d	Wild type	Plant_5	Floret_4	44	34.05	1.07085
ZIP4-ph1d	Wild type	Plant_5	Floret_4	44.37	17.025	0.535427
ZIP4-ph1d	Wild type	Plant_5	Floret_4	44.75	34.05	1.07085
ZIP4-ph1d	Wild type	Plant_5	Floret_4	45.13	34.05	1.07085
ZIP4-ph1d	Wild type	Plant_5	Floret_4	45.52	50.5075	1.58843
ZIP4-ph1d	Wild type	Plant_5	Floret_4	45.91	17.025	0.535427
ZIP4-ph1d	Wild type	Plant_5	Floret_4	46.3	50.5075	1.58843
ZIP4-ph1d	Wild type	Plant_5	Floret_4	46.7	0	0
ZIP4-ph1d	Wild type	Plant_5	Floret_4	47.09	85.125	2.67714
ZIP4-ph1d	Wild type	Plant_5	Floret_4	47.5	50.5075	1.58843
ZIP4-ph1d	Wild type	Plant_5	Floret_4	47.9	50.5075	1.58843
ZIP4-ph1d	Wild type	Plant_5	Floret_4	48.31	119.175	3.74799
ZIP4-ph1d	Wild type	Plant_5	Floret_4	48.72	119.175	3.74799
ZIP4-ph1d	Wild type	Plant_5	Floret_4	49.14	187.275	5.8897
ZIP4-ph1d	Wild type	Plant_5	Floret_4	49.56	238.35	7.49598
ZIP4-ph1d	Wild type	Plant_5	Floret_4	49.98	255.375	8.03141
ZIP4-ph1d	Wild type	Plant_5	Floret_4	50.41	221.325	6.96056
ZIP4-ph1d	Wild type	Plant_5	Floret_4	50.84	340.5	10.7085
ZIP4-ph1d	Wild type	Plant_5	Floret_4	51.27	153.225	4.81885
ZIP4-ph1d	Wild type	Plant_5	Floret_4	51.71	136.2	4.28342
ZIP4-ph1d	Wild type	Plant_5	Floret_4	52.15	153.225	4.81885
ZIP4-ph1d	Wild type	Plant_5	Floret_4	52.6	102.15	3.21256
ZIP4-ph1d	Wild type	Plant_5	Floret_4	53.05	68.1	2.14171
ZIP4-ph1d	Wild type	Plant_5	Floret_4	53.5	34.05	1.07085
ZIP4-ph1d	Wild type	Plant_5	Floret_4	53.96	0	0
ZIP4-ph1d	Wild type	Plant_5	Floret_4	54.42	34.05	1.07085
ZIP4-ph1d	Wild type	Plant_5	Floret_4	54.88	50.5075	1.58843
ZIP4-ph1d	Wild type	Plant_5	Floret_4	55.35	0	0
ZIP4-ph1d	Wild type	Plant_5	Floret_4	55.83	17.025	0.535427
ZIP4-ph1d	Wild type	Plant_5	Floret_4	56.3	0	0
ZIP4-ph1d	Wild type	Plant_5	Floret_4	56.78	0	0
ZIP4-ph1d	Wild type	Plant_5	Floret_4	57.27	0	0
ZIP4-ph1d	Wild type	Plant_5	Floret_4	57.76	0	0
ZIP4-ph1d	Wild type	Plant_5	Floret_4	58.25	0	0
ZIP4-ph1d	Wild type	Plant_5	Floret_4	58.75	0	0
ZIP4-ph1d	Wild type	Plant_5	Floret_4	59.25	0	0
ZIP4-ph1d	Wild type	Plant_5	Floret_4	59.75	0	0
ZIP4-ph1d	Wild type	Plant_5	Floret_4	60.26	0	0
ZIP4-ph1d	Wild type	Plant_5	Floret_5	30.01	0	0
ZIP4-ph1d	Wild type	Plant_5	Floret_5	30.27	16.7657	0.605496
ZIP4-ph1d	Wild type	Plant_5	Floret_5	30.52	16.7657	0.605496
ZIP4-ph1d	Wild type	Plant_5	Floret_5	30.78	16.7657	0.605496
ZIP4-ph1d	Wild type	Plant_5	Floret_5	31.05	16.7657	0.605496
ZIP4-ph1d	Wild type	Plant_5	Floret_5	31.31	33.5313	1.21099
[truncated: 6,302 more rows]
