# Supplementary material for: A separation-of-function ZIP4 wheat mutant allows crossover between related chromosomes and is meiotically stable
Source: Sci Rep. 2021 Nov 8;11:21811. doi: 10.1038/s41598-021-01379-z (PMC8575954; doi:10.1038/s41598-021-01379-z)
Supplement: Supplementary file 3 — Supplementary Table S2. [file 41598_2021_1379_MOESM3_ESM.xlsx]

## Sheet: Supplementary Table S2
Supplementary Table S2. Number of pollen per anther and the percentage of small pollen grains for the zip4-ph1d mutant and its wild type as measured by the Multisizer 4e counter coulter instrument.
Group	Genotype	Replicate	Sample	Pollen number per anther	Small pollen grains (%)
ZIP4-ph1d	Wild type	Plant_1	Floret_1	2761.34	14.0596
ZIP4-ph1d	Wild type	Plant_1	Floret_2	2587.8	16.4474
ZIP4-ph1d	Wild type	Plant_1	Floret_3	2684.07	29.4273
ZIP4-ph1d	Wild type	Plant_1	Floret_4	2668.75	12.5867
ZIP4-ph1d	Wild type	Plant_1	Floret_5	2911.6	35.6068
ZIP4-ph1d	Wild type	Plant_2	Floret_1	1632.83	9.4176
ZIP4-ph1d	Wild type	Plant_2	Floret_2	2008.88	9.03491
ZIP4-ph1d	Wild type	Plant_2	Floret_3	2437.3	11.1318
ZIP4-ph1d	Wild type	Plant_2	Floret_4	2444	6.98649
ZIP4-ph1d	Wild type	Plant_2	Floret_5	2549.91	15.8193
ZIP4-ph1d	Wild type	Plant_3	Floret_1	1636.05	18.6337
ZIP4-ph1d	Wild type	Plant_3	Floret_2	2332.63	18.9163
ZIP4-ph1d	Wild type	Plant_3	Floret_3	1931.95	12.4863
ZIP4-ph1d	Wild type	Plant_3	Floret_4	2279.39	22.5252
ZIP4-ph1d	Wild type	Plant_3	Floret_5	2423.89	14.4165
ZIP4-ph1d	Wild type	Plant_4	Floret_1	2177.24	13.588
ZIP4-ph1d	Wild type	Plant_4	Floret_2	2381.37	23.9498
ZIP4-ph1d	Wild type	Plant_4	Floret_3	1998.04	11.7624
ZIP4-ph1d	Wild type	Plant_4	Floret_4	2034.97	21.2115
ZIP4-ph1d	Wild type	Plant_4	Floret_5	3766.61	20.3885
ZIP4-ph1d	Wild type	Plant_5	Floret_1	2672.87	25.8502
ZIP4-ph1d	Wild type	Plant_5	Floret_2	2645.8	12.0388
ZIP4-ph1d	Wild type	Plant_5	Floret_3	3143.93	22.0298
ZIP4-ph1d	Wild type	Plant_5	Floret_4	3179.7	13.35
ZIP4-ph1d	Wild type	Plant_5	Floret_5	2768.91	16.8607
ZIP4-ph1d	Wild type	Plant_6	Floret_1	2698.65	5.02203
ZIP4-ph1d	Wild type	Plant_6	Floret_2	2832.62	7.80428
ZIP4-ph1d	Wild type	Plant_6	Floret_3	3001.54	7.8408
ZIP4-ph1d	Wild type	Plant_6	Floret_4	3440.02	12.8799
ZIP4-ph1d	Wild type	Plant_6	Floret_5	2998.62	12.1696
ZIP4-ph1d	Wild type	Plant_7	Floret_1	2696.45	13.5301
ZIP4-ph1d	Wild type	Plant_7	Floret_2	2708.75	16.5623
ZIP4-ph1d	Wild type	Plant_7	Floret_3	2587.05	17.6827
ZIP4-ph1d	Wild type	Plant_7	Floret_4	2444	23.5689
ZIP4-ph1d	Wild type	Plant_7	Floret_5	2725.74	9.34755
ZIP4-ph1d	Wild type	Plant_8	Floret_1	3328.5	14.2988
ZIP4-ph1d	Wild type	Plant_8	Floret_2	3070.34	7.14286
ZIP4-ph1d	Wild type	Plant_8	Floret_3	3122.01	4.32952
ZIP4-ph1d	Wild type	Plant_8	Floret_4	2579.5	9.70149
ZIP4-ph1d	Wild type	Plant_8	Floret_5	3128.41	11.9751
ZIP4-ph1d	Wild type	Plant_9	Floret_1	2713.73	9.53453
ZIP4-ph1d	Wild type	Plant_9	Floret_2	2385.06	24.941
ZIP4-ph1d	Wild type	Plant_9	Floret_3	2624.61	15.3495
ZIP4-ph1d	Wild type	Plant_9	Floret_4	3115.38	8.8706
ZIP4-ph1d	Wild type	Plant_9	Floret_5	2585.41	7.85677
ZIP4-ph1d	Wild type	Plant_10	Floret_1	2845.58	1.78104
ZIP4-ph1d	Wild type	Plant_10	Floret_2	3159.45	11.1909
ZIP4-ph1d	Wild type	Plant_10	Floret_3	2139	10.3193
ZIP4-ph1d	Wild type	Plant_10	Floret_4	2667.18	7.62565
ZIP4-ph1d	Wild type	Plant_10	Floret_5	3052.49	2.23824
ZIP4-ph1d	Mutant	Plant_1	Floret_1	2255.46	8.933
ZIP4-ph1d	Mutant	Plant_1	Floret_2	2437.25	6.93769
ZIP4-ph1d	Mutant	Plant_1	Floret_3	2529.8	10.4712
ZIP4-ph1d	Mutant	Plant_1	Floret_4	2569.22	9.28232
ZIP4-ph1d	Mutant	Plant_1	Floret_5	2413.39	9.23395
ZIP4-ph1d	Mutant	Plant_2	Floret_1	2977.14	13.5593
ZIP4-ph1d	Mutant	Plant_2	Floret_2	2362.07	8.5385
ZIP4-ph1d	Mutant	Plant_2	Floret_3	2731.49	8.68372
ZIP4-ph1d	Mutant	Plant_2	Floret_4	2254	8.39068
ZIP4-ph1d	Mutant	Plant_2	Floret_5	2711.28	6.41026
ZIP4-ph1d	Mutant	Plant_3	Floret_1	3275.93	8.19407
ZIP4-ph1d	Mutant	Plant_3	Floret_2	3304.22	3.67263
ZIP4-ph1d	Mutant	Plant_3	Floret_3	3572.27	11.0735
ZIP4-ph1d	Mutant	Plant_3	Floret_4	3691.91	8.87679
ZIP4-ph1d	Mutant	Plant_3	Floret_5	3716.51	6.7618
ZIP4-ph1d	Mutant	Plant_4	Floret_1	2672.64	13.0372
ZIP4-ph1d	Mutant	Plant_4	Floret_2	2700.57	21.9298
ZIP4-ph1d	Mutant	Plant_4	Floret_3	2935.87	12.7116
ZIP4-ph1d	Mutant	Plant_4	Floret_4	2705.69	8.72642
ZIP4-ph1d	Mutant	Plant_4	Floret_5	2583.63	13.0511
ZIP4-ph1d	Mutant	Plant_5	Floret_1	2641.41	13.454
ZIP4-ph1d	Mutant	Plant_5	Floret_2	3003.28	8.09249
ZIP4-ph1d	Mutant	Plant_5	Floret_3	2553.77	5.31846
ZIP4-ph1d	Mutant	Plant_5	Floret_4	2362.54	13.5943
ZIP4-ph1d	Mutant	Plant_5	Floret_5	2793.01	10.2438
ZIP4-ph1d	Mutant	Plant_6	Floret_1	3022.01	6.14294
ZIP4-ph1d	Mutant	Plant_6	Floret_2	3674.76	9.2408
ZIP4-ph1d	Mutant	Plant_6	Floret_3	3065.44	14.5308
ZIP4-ph1d	Mutant	Plant_6	Floret_4	2815.45	15.754
ZIP4-ph1d	Mutant	Plant_6	Floret_5	3702.29	18
ZIP4-ph1d	Mutant	Plant_7	Floret_1	3060.03	29.7496
ZIP4-ph1d	Mutant	Plant_7	Floret_2	2973.7	17.6153
ZIP4-ph1d	Mutant	Plant_7	Floret_3	3125.57	28.0773
ZIP4-ph1d	Mutant	Plant_7	Floret_4	3091.77	25.7871
ZIP4-ph1d	Mutant	Plant_7	Floret_5	3620.6	43.4359
ZIP4-ph1d	Mutant	Plant_8	Floret_1	2487.64	14.9229
ZIP4-ph1d	Mutant	Plant_8	Floret_2	3353.22	24.7892
ZIP4-ph1d	Mutant	Plant_8	Floret_3	3122.57	12.3633
ZIP4-ph1d	Mutant	Plant_8	Floret_4	3165.55	22.162
ZIP4-ph1d	Mutant	Plant_8	Floret_5	3589.32	26.8118
ZIP4-ph1d	Mutant	Plant_9	Floret_1	3473.86	19.3694
ZIP4-ph1d	Mutant	Plant_9	Floret_2	3120.76	19.5216
ZIP4-ph1d	Mutant	Plant_9	Floret_3	3375.27	12.0843
ZIP4-ph1d	Mutant	Plant_9	Floret_4	3146.56	21.5407
ZIP4-ph1d	Mutant	Plant_9	Floret_5	2816.08	16.3753
ZIP4-ph1d	Mutant	Plant_10	Floret_1	3525.87	20.1483
ZIP4-ph1d	Mutant	Plant_10	Floret_2	3615.36	26.9981
ZIP4-ph1d	Mutant	Plant_10	Floret_3	3454.65	34.8103
ZIP4-ph1d	Mutant	Plant_10	Floret_4	3057.72	13.8383
ZIP4-ph1d	Mutant	Plant_10	Floret_5	3071.58	6.65584
