# Supplementary material for: A separation-of-function ZIP4 wheat mutant allows crossover between related chromosomes and is meiotically stable
Source: Sci Rep. 2021 Nov 8;11:21811. doi: 10.1038/s41598-021-01379-z (PMC8575954; doi:10.1038/s41598-021-01379-z)
Supplement: Supplementary file 4 — Supplementary Table S3. [file 41598_2021_1379_MOESM4_ESM.xlsx]

## Sheet: Supplementary Table S3
Supplementary Table S3. Pollen viability scores for the zip4-ph1d mutant and its wild type according to Alexander staining method.
Group	Genotype	Biological replicate	Image_name	Image_no.	Viable pollen grains	Unviable pollen grains	Total number of scorred pollen grains		Group	Genotype	Biological replicate	Total number of scorred pollen grains	Viable pollen grains	Unviable pollen grains	Viable (%)	Unviable (%)
ZIP4-Ph1d	Wild type	1	image2515	1	12	0	12		ZIP4-Ph1d	Mutant	1	1132	1090	42	96.2898	3.71025
ZIP4-Ph1d	Wild type	1	image2516	2	6	1	7		ZIP4-Ph1d	Mutant	2	1044	971	73	93.0077	6.99234
ZIP4-Ph1d	Wild type	1	image2517	3	11	0	11		ZIP4-Ph1d	Mutant	3	1087	1053	34	96.8721	3.12787
ZIP4-Ph1d	Wild type	1	image2518	4	5	0	5		ZIP4-Ph1d	Wild type	1	1026	992	34	96.6862	3.31384
ZIP4-Ph1d	Wild type	1	image2519	5	11	0	11		ZIP4-Ph1d	Wild type	2	1268	1222	46	96.3722	3.62776
ZIP4-Ph1d	Wild type	1	image2520	6	5	0	5		ZIP4-Ph1d	Wild type	3	1002	952	50	95.01	4.99002
ZIP4-Ph1d	Wild type	1	image2521	7	10	0	10
ZIP4-Ph1d	Wild type	1	image2522	8	8	0	8
ZIP4-Ph1d	Wild type	1	image2523	9	9	1	10
ZIP4-Ph1d	Wild type	1	image2524	10	6	0	6
ZIP4-Ph1d	Wild type	1	image2525	11	8	0	8
ZIP4-Ph1d	Wild type	1	image2526	12	6	3	9
ZIP4-Ph1d	Wild type	1	image2527	13	9	0	9
ZIP4-Ph1d	Wild type	1	image2528	14	9	0	9
ZIP4-Ph1d	Wild type	1	image2529	15	8	0	8
ZIP4-Ph1d	Wild type	1	image2530	16	8	0	8
ZIP4-Ph1d	Wild type	1	image2531	17	6	1	7
ZIP4-Ph1d	Wild type	1	image2532	18	8	1	9
ZIP4-Ph1d	Wild type	1	image2533	19	12	0	12
ZIP4-Ph1d	Wild type	1	image2534	20	8	0	8
ZIP4-Ph1d	Wild type	1	image2535	21	9	0	9
ZIP4-Ph1d	Wild type	1	image2536	22	8	0	8
ZIP4-Ph1d	Wild type	1	image2537	23	9	0	9
ZIP4-Ph1d	Wild type	1	image2538	24	11	0	11
ZIP4-Ph1d	Wild type	1	image2539	25	8	1	9
ZIP4-Ph1d	Wild type	1	image2540	26	7	0	7
ZIP4-Ph1d	Wild type	1	image2541	27	5	0	5
ZIP4-Ph1d	Wild type	1	image2542	28	18	1	19
ZIP4-Ph1d	Wild type	1	image2543	29	8	0	8
ZIP4-Ph1d	Wild type	1	image2544	30	9	0	9
ZIP4-Ph1d	Wild type	1	image2545	31	6	0	6
ZIP4-Ph1d	Wild type	1	image2546	32	12	0	12
ZIP4-Ph1d	Wild type	1	image2547	33	10	0	10
ZIP4-Ph1d	Wild type	1	image2548	34	9	0	9
ZIP4-Ph1d	Wild type	1	image2549	35	13	0	13
ZIP4-Ph1d	Wild type	1	image2550	36	11	0	11
ZIP4-Ph1d	Wild type	1	image2551	37	8	0	8
ZIP4-Ph1d	Wild type	1	image2552	38	9	0	9
ZIP4-Ph1d	Wild type	1	image2553	39	7	1	8
ZIP4-Ph1d	Wild type	1	image2554	40	6	0	6
ZIP4-Ph1d	Wild type	1	image2555	41	9	0	9
ZIP4-Ph1d	Wild type	1	image2556	42	12	2	14
ZIP4-Ph1d	Wild type	1	image2557	43	10	0	10
ZIP4-Ph1d	Wild type	1	image2558	44	10	0	10
ZIP4-Ph1d	Wild type	1	image2559	45	8	0	8
ZIP4-Ph1d	Wild type	1	image2560	46	11	0	11
ZIP4-Ph1d	Wild type	1	image2561	47	9	0	9
ZIP4-Ph1d	Wild type	1	image2562	48	12	0	12
ZIP4-Ph1d	Wild type	1	image2563	49	12	1	13
ZIP4-Ph1d	Wild type	1	image2564	50	10	0	10
ZIP4-Ph1d	Wild type	1	image2565	51	17	0	17
ZIP4-Ph1d	Wild type	1	image2566	52	12	1	13
ZIP4-Ph1d	Wild type	1	image2567	53	15	1	16
ZIP4-Ph1d	Wild type	1	image2568	54	9	0	9
ZIP4-Ph1d	Wild type	1	image2569	55	13	0	13
ZIP4-Ph1d	Wild type	1	image2570	56	7	0	7
ZIP4-Ph1d	Wild type	1	image2571	57	7	0	7
ZIP4-Ph1d	Wild type	1	image2572	58	7	0	7
ZIP4-Ph1d	Wild type	1	image2573	59	11	0	11
ZIP4-Ph1d	Wild type	1	image2574	60	10	0	10
ZIP4-Ph1d	Wild type	1	image2575	61	6	0	6
ZIP4-Ph1d	Wild type	1	image2576	62	12	1	13
ZIP4-Ph1d	Wild type	1	image2577	63	11	1	12
ZIP4-Ph1d	Wild type	1	image2578	64	6	1	7
ZIP4-Ph1d	Wild type	1	image2579	65	12	0	12
ZIP4-Ph1d	Wild type	1	image2580	66	7	0	7
ZIP4-Ph1d	Wild type	1	image2581	67	6	0	6
ZIP4-Ph1d	Wild type	1	image2582	68	6	0	6
ZIP4-Ph1d	Wild type	1	image2583	69	11	1	12
ZIP4-Ph1d	Wild type	1	image2584	70	14	0	14
ZIP4-Ph1d	Wild type	1	image2585	71	11	0	11
ZIP4-Ph1d	Wild type	1	image2586	72	13	0	13
ZIP4-Ph1d	Wild type	1	image2587	73	16	0	16
ZIP4-Ph1d	Wild type	1	image2588	74	17	0	17
ZIP4-Ph1d	Wild type	1	image2589	75	17	1	18
ZIP4-Ph1d	Wild type	1	image2590	76	11	0	11
ZIP4-Ph1d	Wild type	1	image2591	77	12	0	12
ZIP4-Ph1d	Wild type	1	image2592	78	13	1	14
ZIP4-Ph1d	Wild type	1	image2593	79	12	1	13
ZIP4-Ph1d	Wild type	1	image2594	80	7	0	7
ZIP4-Ph1d	Wild type	1	image2595	81	9	0	9
ZIP4-Ph1d	Wild type	1	image2596	82	5	0	5
ZIP4-Ph1d	Wild type	1	image2597	83	8	0	8
ZIP4-Ph1d	Wild type	1	image2598	84	11	0	11
ZIP4-Ph1d	Wild type	1	image2599	85	10	2	12
ZIP4-Ph1d	Wild type	1	image2600	86	10	0	10
ZIP4-Ph1d	Wild type	1	image2601	87	10	0	10
ZIP4-Ph1d	Wild type	1	image2602	88	9	1	10
ZIP4-Ph1d	Wild type	1	image2603	89	14	1	15
ZIP4-Ph1d	Wild type	1	image2604	90	13	2	15
ZIP4-Ph1d	Wild type	1	image2605	91	19	1	20
ZIP4-Ph1d	Wild type	1	image2606	92	13	0	13
ZIP4-Ph1d	Wild type	1	image2607	93	11	0	11
ZIP4-Ph1d	Wild type	1	image2608	94	16	2	18
ZIP4-Ph1d	Wild type	1	image2609	95	10	2	12
ZIP4-Ph1d	Wild type	1	image2610	96	13	0	13
ZIP4-Ph1d	Wild type	1	image2611	97	7	1	8
ZIP4-Ph1d	Wild type	1	image2612	98	9	0	9
ZIP4-Ph1d	Wild type	1	image2613	99	9	0	9
ZIP4-Ph1d	Wild type	1	image2614	100	7	0	7
ZIP4-Ph1d	Wild type	2	image1584	1	9	0	9
ZIP4-Ph1d	Wild type	2	image1585	2	9	1	10
ZIP4-Ph1d	Wild type	2	image1586	3	12	1	13
ZIP4-Ph1d	Wild type	2	image1587	4	14	1	15
ZIP4-Ph1d	Wild type	2	image1588	5	10	0	10
ZIP4-Ph1d	Wild type	2	image1589	6	25	1	26
ZIP4-Ph1d	Wild type	2	image1590	7	15	1	16
ZIP4-Ph1d	Wild type	2	image1591	8	15	0	15
ZIP4-Ph1d	Wild type	2	image1592	9	8	0	8
ZIP4-Ph1d	Wild type	2	image1593	10	9	0	9
ZIP4-Ph1d	Wild type	2	image1594	11	5	0	5
ZIP4-Ph1d	Wild type	2	image1595	12	7	0	7
ZIP4-Ph1d	Wild type	2	image1596	13	7	0	7
ZIP4-Ph1d	Wild type	2	image1597	14	10	0	10
ZIP4-Ph1d	Wild type	2	image1598	15	21	0	21
ZIP4-Ph1d	Wild type	2	image1599	16	14	0	14
ZIP4-Ph1d	Wild type	2	image1600	17	18	0	18
ZIP4-Ph1d	Wild type	2	image1601	18	15	0	15
ZIP4-Ph1d	Wild type	2	image1602	19	14	0	14
ZIP4-Ph1d	Wild type	2	image1603	20	13	1	14
ZIP4-Ph1d	Wild type	2	image1604	21	8	1	9
ZIP4-Ph1d	Wild type	2	image1605	22	8	0	8
ZIP4-Ph1d	Wild type	2	image1606	23	14	0	14
ZIP4-Ph1d	Wild type	2	image1607	24	12	0	12
ZIP4-Ph1d	Wild type	2	image1608	25	12	0	12
ZIP4-Ph1d	Wild type	2	image1609	26	11	0	11
ZIP4-Ph1d	Wild type	2	image1610	27	7	1	8
ZIP4-Ph1d	Wild type	2	image1611	28	9	0	9
ZIP4-Ph1d	Wild type	2	image1612	29	3	1	4
ZIP4-Ph1d	Wild type	2	image1613	30	5	1	6
ZIP4-Ph1d	Wild type	2	image1614	31	14	0	14
ZIP4-Ph1d	Wild type	2	image1615	32	6	0	6
ZIP4-Ph1d	Wild type	2	image1616	33	12	1	13
ZIP4-Ph1d	Wild type	2	image1617	34	20	2	22
ZIP4-Ph1d	Wild type	2	image1618	35	15	1	16
ZIP4-Ph1d	Wild type	2	image1619	36	20	0	20
ZIP4-Ph1d	Wild type	2	image1620	37	14	1	15
ZIP4-Ph1d	Wild type	2	image1621	38	9	0	9
ZIP4-Ph1d	Wild type	2	image1622	39	11	0	11
ZIP4-Ph1d	Wild type	2	image1623	40	14	0	14
ZIP4-Ph1d	Wild type	2	image1624	41	12	3	15
ZIP4-Ph1d	Wild type	2	image1625	42	9	0	9
ZIP4-Ph1d	Wild type	2	image1626	43	11	0	11
ZIP4-Ph1d	Wild type	2	image1627	44	13	0	13
ZIP4-Ph1d	Wild type	2	image1628	45	6	0	6
ZIP4-Ph1d	Wild type	2	image1629	46	10	0	10
ZIP4-Ph1d	Wild type	2	image1630	47	12	0	12
ZIP4-Ph1d	Wild type	2	image1631	48	5	0	5
ZIP4-Ph1d	Wild type	2	image1632	49	13	0	13
ZIP4-Ph1d	Wild type	2	image1633	50	9	0	9
ZIP4-Ph1d	Wild type	2	image1634	51	9	0	9
ZIP4-Ph1d	Wild type	2	image1635	52	8	0	8
ZIP4-Ph1d	Wild type	2	image1636	53	10	0	10
ZIP4-Ph1d	Wild type	2	image1637	54	6	0	6
ZIP4-Ph1d	Wild type	2	image1638	55	15	0	15
ZIP4-Ph1d	Wild type	2	image1639	56	12	1	13
ZIP4-Ph1d	Wild type	2	image1640	57	11	2	13
ZIP4-Ph1d	Wild type	2	image1641	58	14	0	14
ZIP4-Ph1d	Wild type	2	image1642	59	12	0	12
ZIP4-Ph1d	Wild type	2	image1643	60	17	0	17
ZIP4-Ph1d	Wild type	2	image1644	61	12	1	13
ZIP4-Ph1d	Wild type	2	image1645	62	14	1	15
ZIP4-Ph1d	Wild type	2	image1646	63	13	1	14
ZIP4-Ph1d	Wild type	2	image1647	64	33	0	33
ZIP4-Ph1d	Wild type	2	image1648	65	14	0	14
ZIP4-Ph1d	Wild type	2	image1649	66	14	1	15
ZIP4-Ph1d	Wild type	2	image1650	67	12	0	12
ZIP4-Ph1d	Wild type	2	image1651	68	15	0	15
ZIP4-Ph1d	Wild type	2	image1653	69	10	0	10
ZIP4-Ph1d	Wild type	2	image1654	70	10	0	10
ZIP4-Ph1d	Wild type	2	image1655	71	9	0	9
ZIP4-Ph1d	Wild type	2	image1656	72	11	5	16
ZIP4-Ph1d	Wild type	2	image1657	73	19	1	20
ZIP4-Ph1d	Wild type	2	image1658	74	9	0	9
ZIP4-Ph1d	Wild type	2	image1659	75	12	0	12
ZIP4-Ph1d	Wild type	2	image1660	76	11	0	11
ZIP4-Ph1d	Wild type	2	image1661	77	10	0	10
ZIP4-Ph1d	Wild type	2	image1662	78	13	1	14
ZIP4-Ph1d	Wild type	2	image1663	79	8	1	9
ZIP4-Ph1d	Wild type	2	image1664	80	11	2	13
ZIP4-Ph1d	Wild type	2	image1665	81	7	0	7
ZIP4-Ph1d	Wild type	2	image1666	82	13	0	13
ZIP4-Ph1d	Wild type	2	image1667	83	6	0	6
ZIP4-Ph1d	Wild type	2	image1668	84	16	0	16
ZIP4-Ph1d	Wild type	2	image1669	85	11	0	11
ZIP4-Ph1d	Wild type	2	image1670	86	11	0	11
ZIP4-Ph1d	Wild type	2	image1671	87	10	0	10
ZIP4-Ph1d	Wild type	2	image1672	88	10	0	10
ZIP4-Ph1d	Wild type	2	image1673	89	8	1	9
ZIP4-Ph1d	Wild type	2	image1674	90	13	1	14
ZIP4-Ph1d	Wild type	2	image1675	91	26	2	28
ZIP4-Ph1d	Wild type	2	image1676	92	27	1	28
ZIP4-Ph1d	Wild type	2	image1677	93	27	5	32
ZIP4-Ph1d	Wild type	2	image1678	94	20	0	20
ZIP4-Ph1d	Wild type	2	image1679	95	10	0	10
ZIP4-Ph1d	Wild type	2	image1680	96	16	0	16
ZIP4-Ph1d	Wild type	2	image1681	97	10	0	10
ZIP4-Ph1d	Wild type	2	image1682	98	14	0	14
ZIP4-Ph1d	Wild type	2	image1683	99	9	0	9
ZIP4-Ph1d	Wild type	2	image1684	100	10	1	11
ZIP4-Ph1d	Wild type	3	image2367	1	11	0	11
ZIP4-Ph1d	Wild type	3	image2368	2	8	0	8
ZIP4-Ph1d	Wild type	3	image2369	3	10	0	10
ZIP4-Ph1d	Wild type	3	image2370	4	9	0	9
ZIP4-Ph1d	Wild type	3	image2371	5	6	0	6
ZIP4-Ph1d	Wild type	3	image2372	6	7	0	7
ZIP4-Ph1d	Wild type	3	image2373	7	6	0	6
ZIP4-Ph1d	Wild type	3	image2374	8	5	0	5
ZIP4-Ph1d	Wild type	3	image2375	9	8	0	8
ZIP4-Ph1d	Wild type	3	image2376	10	12	0	12
ZIP4-Ph1d	Wild type	3	image2377	11	5	2	7
ZIP4-Ph1d	Wild type	3	image2378	12	9	0	9
ZIP4-Ph1d	Wild type	3	image2379	13	9	0	9
ZIP4-Ph1d	Wild type	3	image2380	14	7	0	7
ZIP4-Ph1d	Wild type	3	image2381	15	9	0	9
ZIP4-Ph1d	Wild type	3	image2382	16	5	0	5
ZIP4-Ph1d	Wild type	3	image2383	17	11	0	11
ZIP4-Ph1d	Wild type	3	image2384	18	16	3	19
ZIP4-Ph1d	Wild type	3	image2385	19	16	0	16
ZIP4-Ph1d	Wild type	3	image2386	20	5	0	5
ZIP4-Ph1d	Wild type	3	image2387	21	10	0	10
ZIP4-Ph1d	Wild type	3	image2388	22	8	1	9
ZIP4-Ph1d	Wild type	3	image2389	23	8	0	8
ZIP4-Ph1d	Wild type	3	image2390	24	10	0	10
ZIP4-Ph1d	Wild type	3	image2391	25	15	3	18
ZIP4-Ph1d	Wild type	3	image2392	26	7	0	7
ZIP4-Ph1d	Wild type	3	image2393	27	7	0	7
ZIP4-Ph1d	Wild type	3	image2394	28	4	0	4
ZIP4-Ph1d	Wild type	3	image2395	29	11	0	11
ZIP4-Ph1d	Wild type	3	image2396	30	5	0	5
ZIP4-Ph1d	Wild type	3	image2397	31	10	0	10
ZIP4-Ph1d	Wild type	3	image2398	32	5	0	5
ZIP4-Ph1d	Wild type	3	image2399	33	4	1	5
ZIP4-Ph1d	Wild type	3	image2400	34	9	1	10
ZIP4-Ph1d	Wild type	3	image2401	35	5	1	6
ZIP4-Ph1d	Wild type	3	image2402	36	11	1	12
ZIP4-Ph1d	Wild type	3	image2403	37	5	0	5
ZIP4-Ph1d	Wild type	3	image2404	38	20	1	21
ZIP4-Ph1d	Wild type	3	image2405	39	14	0	14
ZIP4-Ph1d	Wild type	3	image2406	40	8	1	9
ZIP4-Ph1d	Wild type	3	image2407	41	6	0	6
ZIP4-Ph1d	Wild type	3	image2408	42	11	0	11
ZIP4-Ph1d	Wild type	3	image2409	43	10	1	11
ZIP4-Ph1d	Wild type	3	image2410	44	13	2	15
ZIP4-Ph1d	Wild type	3	image2411	45	11	0	11
ZIP4-Ph1d	Wild type	3	image2412	46	8	0	8
ZIP4-Ph1d	Wild type	3	image2413	47	8	0	8
ZIP4-Ph1d	Wild type	3	image2414	48	5	0	5
ZIP4-Ph1d	Wild type	3	image2415	49	6	0	6
ZIP4-Ph1d	Wild type	3	image2416	50	11	1	12
ZIP4-Ph1d	Wild type	3	image2417	51	5	0	5
ZIP4-Ph1d	Wild type	3	image2418	52	6	0	6
ZIP4-Ph1d	Wild type	3	image2419	53	9	0	9
ZIP4-Ph1d	Wild type	3	image2420	54	9	0	9
ZIP4-Ph1d	Wild type	3	image2421	55	7	0	7
ZIP4-Ph1d	Wild type	3	image2422	56	12	1	13
ZIP4-Ph1d	Wild type	3	image2423	57	14	0	14
ZIP4-Ph1d	Wild type	3	image2424	58	8	0	8
ZIP4-Ph1d	Wild type	3	image2425	59	5	0	5
ZIP4-Ph1d	Wild type	3	image2426	60	6	2	8
ZIP4-Ph1d	Wild type	3	image2427	61	14	0	14
ZIP4-Ph1d	Wild type	3	image2428	62	6	0	6
ZIP4-Ph1d	Wild type	3	image2429	63	6	0	6
ZIP4-Ph1d	Wild type	3	image2430	64	4	0	4
ZIP4-Ph1d	Wild type	3	image2431	65	8	1	9
ZIP4-Ph1d	Wild type	3	image2432	66	6	2	8
ZIP4-Ph1d	Wild type	3	image2433	67	6	0	6
ZIP4-Ph1d	Wild type	3	image2434	68	5	0	5
ZIP4-Ph1d	Wild type	3	image2435	69	12	1	13
ZIP4-Ph1d	Wild type	3	image2436	70	10	0	10
ZIP4-Ph1d	Wild type	3	image2437	71	7	0	7
ZIP4-Ph1d	Wild type	3	image2438	72	15	1	16
ZIP4-Ph1d	Wild type	3	image2439	73	17	0	17
ZIP4-Ph1d	Wild type	3	image2440	74	10	0	10
ZIP4-Ph1d	Wild type	3	image2441	75	6	1	7
ZIP4-Ph1d	Wild type	3	image2442	76	9	0	9
ZIP4-Ph1d	Wild type	3	image2443	77	10	0	10
ZIP4-Ph1d	Wild type	3	image2444	78	9	0	9
ZIP4-Ph1d	Wild type	3	image2445	79	5	0	5
ZIP4-Ph1d	Wild type	3	image2446	80	6	2	8
ZIP4-Ph1d	Wild type	3	image2447	81	4	1	5
ZIP4-Ph1d	Wild type	3	image2448	82	5	0	5
ZIP4-Ph1d	Wild type	3	image2449	83	7	1	8
ZIP4-Ph1d	Wild type	3	image2450	84	6	0	6
ZIP4-Ph1d	Wild type	3	image2451	85	4	1	5
ZIP4-Ph1d	Wild type	3	image2452	86	3	1	4
ZIP4-Ph1d	Wild type	3	image2453	87	13	0	13
ZIP4-Ph1d	Wild type	3	image2454	88	8	0	8
ZIP4-Ph1d	Wild type	3	image2455	89	8	1	9
ZIP4-Ph1d	Wild type	3	image2456	90	6	0	6
ZIP4-Ph1d	Wild type	3	image2457	91	4	0	4
ZIP4-Ph1d	Wild type	3	image2458	92	4	0	4
ZIP4-Ph1d	Wild type	3	image2459	93	4	0	4
ZIP4-Ph1d	Wild type	3	image2460	94	5	0	5
ZIP4-Ph1d	Wild type	3	image2461	95	5	0	5
ZIP4-Ph1d	Wild type	3	image2462	96	3	0	3
ZIP4-Ph1d	Wild type	3	image2463	97	6	0	6
ZIP4-Ph1d	Wild type	3	image2464	98	4	0	4
ZIP4-Ph1d	Wild type	3	image2465	99	5	0	5
ZIP4-Ph1d	Wild type	3	image2466	100	7	1	8
ZIP4-Ph1d	Wild type	3	image2467	101	9	0	9
ZIP4-Ph1d	Wild type	3	image2468	102	6	1	7
ZIP4-Ph1d	Wild type	3	image2469	103	7	3	10
ZIP4-Ph1d	Wild type	3	image2470	104	9	1	10
ZIP4-Ph1d	Wild type	3	image2471	105	9	1	10
ZIP4-Ph1d	Wild type	3	image2472	106	8	1	9
ZIP4-Ph1d	Wild type	3	image2473	107	4	0	4
ZIP4-Ph1d	Wild type	3	image2474	108	5	1	6
ZIP4-Ph1d	Wild type	3	image2475	109	9	0	9
ZIP4-Ph1d	Wild type	3	image2476	110	25	0	25
ZIP4-Ph1d	Wild type	3	image2477	111	8	1	9
ZIP4-Ph1d	Wild type	3	image2478	112	5	0	5
ZIP4-Ph1d	Wild type	3	image2479	113	3	0	3
ZIP4-Ph1d	Wild type	3	image2480	114	5	1	6
ZIP4-Ph1d	Wild type	3	image2481	115	4	0	4
ZIP4-Ph1d	Wild type	3	image2482	116	8	0	8
ZIP4-Ph1d	Wild type	3	image2483	117	5	0	5
ZIP4-Ph1d	Wild type	3	image2484	118	8	0	8
ZIP4-Ph1d	Wild type	3	image2485	119	4	0	4
ZIP4-Ph1d	Wild type	3	image2486	120	5	1	6
ZIP4-Ph1d	Wild type	3	image2487	121	4	3	7
ZIP4-Ph1d	Mutant	1	image2191	1	7	2	9
ZIP4-Ph1d	Mutant	1	image2192	2	6	0	6
ZIP4-Ph1d	Mutant	1	image2193	3	8	0	8
ZIP4-Ph1d	Mutant	1	image2194	4	7	0	7
ZIP4-Ph1d	Mutant	1	image2195	5	8	0	8
ZIP4-Ph1d	Mutant	1	image2196	6	11	1	12
ZIP4-Ph1d	Mutant	1	image2197	7	7	0	7
ZIP4-Ph1d	Mutant	1	image2198	8	4	0	4
ZIP4-Ph1d	Mutant	1	image2199	9	4	0	4
ZIP4-Ph1d	Mutant	1	image2200	10	9	0	9
ZIP4-Ph1d	Mutant	1	image2201	11	3	1	4
ZIP4-Ph1d	Mutant	1	image2202	12	6	0	6
ZIP4-Ph1d	Mutant	1	image2203	13	5	0	5
ZIP4-Ph1d	Mutant	1	image2204	14	4	0	4
ZIP4-Ph1d	Mutant	1	image2205	15	6	0	6
ZIP4-Ph1d	Mutant	1	image2206	16	5	0	5
ZIP4-Ph1d	Mutant	1	image2207	17	8	0	8
ZIP4-Ph1d	Mutant	1	image2208	18	6	0	6
ZIP4-Ph1d	Mutant	1	image2209	19	11	0	11
ZIP4-Ph1d	Mutant	1	image2210	20	9	0	9
ZIP4-Ph1d	Mutant	1	image2211	21	7	0	7
ZIP4-Ph1d	Mutant	1	image2212	22	10	0	10
ZIP4-Ph1d	Mutant	1	image2213	23	12	1	13
ZIP4-Ph1d	Mutant	1	image2214	24	10	0	10
ZIP4-Ph1d	Mutant	1	image2215	25	5	0	5
ZIP4-Ph1d	Mutant	1	image2216	26	15	0	15
ZIP4-Ph1d	Mutant	1	image2217	27	14	0	14
ZIP4-Ph1d	Mutant	1	image2218	28	10	0	10
ZIP4-Ph1d	Mutant	1	image2219	29	7	1	8
ZIP4-Ph1d	Mutant	1	image2220	30	13	0	13
ZIP4-Ph1d	Mutant	1	image2221	31	10	0	10
ZIP4-Ph1d	Mutant	1	image2222	32	7	0	7
ZIP4-Ph1d	Mutant	1	image2223	33	7	1	8
ZIP4-Ph1d	Mutant	1	image2224	34	6	0	6
ZIP4-Ph1d	Mutant	1	image2225	35	11	0	11
ZIP4-Ph1d	Mutant	1	image2226	36	7	2	9
ZIP4-Ph1d	Mutant	1	image2227	37	7	0	7
ZIP4-Ph1d	Mutant	1	image2228	38	6	0	6
ZIP4-Ph1d	Mutant	1	image2229	39	6	0	6
ZIP4-Ph1d	Mutant	1	image2230	40	4	0	4
ZIP4-Ph1d	Mutant	1	image2231	41	9	0	9
ZIP4-Ph1d	Mutant	1	image2232	42	9	0	9
ZIP4-Ph1d	Mutant	1	image2233	43	16	1	17
ZIP4-Ph1d	Mutant	1	image2234	44	15	0	15
ZIP4-Ph1d	Mutant	1	image2235	45	20	0	20
ZIP4-Ph1d	Mutant	1	image2236	46	11	0	11
ZIP4-Ph1d	Mutant	1	image2237	47	13	0	13
ZIP4-Ph1d	Mutant	1	image2238	48	14	0	14
ZIP4-Ph1d	Mutant	1	image2239	49	8	0	8
ZIP4-Ph1d	Mutant	1	image2240	50	8	0	8
ZIP4-Ph1d	Mutant	1	image2241	51	4	0	4
ZIP4-Ph1d	Mutant	1	image2242	52	11	1	12
ZIP4-Ph1d	Mutant	1	image2243	53	15	0	15
ZIP4-Ph1d	Mutant	1	image2244	54	7	0	7
ZIP4-Ph1d	Mutant	1	image2245	55	14	0	14
ZIP4-Ph1d	Mutant	1	image2246	56	11	0	11
ZIP4-Ph1d	Mutant	1	image2247	57	10	1	11
ZIP4-Ph1d	Mutant	1	image2248	58	10	0	10
ZIP4-Ph1d	Mutant	1	image2249	59	7	0	7
ZIP4-Ph1d	Mutant	1	image2250	60	9	1	10
ZIP4-Ph1d	Mutant	1	image2251	61	8	0	8
ZIP4-Ph1d	Mutant	1	image2252	62	10	1	11
ZIP4-Ph1d	Mutant	1	image2253	63	7	0	7
ZIP4-Ph1d	Mutant	1	image2254	64	12	1	13
ZIP4-Ph1d	Mutant	1	image2255	65	13	1	14
ZIP4-Ph1d	Mutant	1	image2256	66	6	2	8
ZIP4-Ph1d	Mutant	1	image2257	67	6	0	6
ZIP4-Ph1d	Mutant	1	image2258	68	9	0	9
ZIP4-Ph1d	Mutant	1	image2259	69	9	0	9
ZIP4-Ph1d	Mutant	1	image2260	70	5	0	5
ZIP4-Ph1d	Mutant	1	image2261	71	5	0	5
ZIP4-Ph1d	Mutant	1	image2262	72	6	1	7
ZIP4-Ph1d	Mutant	1	image2263	73	6	3	9
ZIP4-Ph1d	Mutant	1	image2264	74	9	0	9
ZIP4-Ph1d	Mutant	1	image2265	75	10	0	10
ZIP4-Ph1d	Mutant	1	image2266	76	13	1	14
ZIP4-Ph1d	Mutant	1	image2267	77	12	0	12
ZIP4-Ph1d	Mutant	1	image2268	78	18	3	21
ZIP4-Ph1d	Mutant	1	image2269	79	5	0	5
ZIP4-Ph1d	Mutant	1	image2270	80	15	0	15
ZIP4-Ph1d	Mutant	1	image2271	81	9	1	10
ZIP4-Ph1d	Mutant	1	image2272	82	7	0	7
ZIP4-Ph1d	Mutant	1	image2273	83	9	0	9
ZIP4-Ph1d	Mutant	1	image2274	84	10	0	10
ZIP4-Ph1d	Mutant	1	image2275	85	21	3	24
ZIP4-Ph1d	Mutant	1	image2276	86	14	1	15
ZIP4-Ph1d	Mutant	1	image2277	87	12	0	12
ZIP4-Ph1d	Mutant	1	image2278	88	13	0	13
ZIP4-Ph1d	Mutant	1	image2279	89	9	0	9
ZIP4-Ph1d	Mutant	1	image2280	90	3	1	4
ZIP4-Ph1d	Mutant	1	image2281	91	15	0	15
ZIP4-Ph1d	Mutant	1	image2282	92	6	1	7
ZIP4-Ph1d	Mutant	1	image2283	93	5	0	5
ZIP4-Ph1d	Mutant	1	image2284	94	8	1	9
ZIP4-Ph1d	Mutant	1	image2285	95	9	2	11
ZIP4-Ph1d	Mutant	1	image2286	96	8	0	8
ZIP4-Ph1d	Mutant	1	image2287	97	5	0	5
ZIP4-Ph1d	Mutant	1	image2288	98	6	0	6
ZIP4-Ph1d	Mutant	1	image2289	99	7	0	7
ZIP4-Ph1d	Mutant	1	image2290	100	7	0	7
ZIP4-Ph1d	Mutant	1	image2291	101	11	0	11
ZIP4-Ph1d	Mutant	1	image2292	102	12	0	12
ZIP4-Ph1d	Mutant	1	image2293	103	9	1	10
ZIP4-Ph1d	Mutant	1	image2294	104	11	1	12
ZIP4-Ph1d	Mutant	1	image2295	105	6	0	6
ZIP4-Ph1d	Mutant	1	image2296	106	9	0	9
ZIP4-Ph1d	Mutant	1	image2297	107	7	0	7
ZIP4-Ph1d	Mutant	1	image2298	108	12	0	12
ZIP4-Ph1d	Mutant	1	image2299	109	8	0	8
ZIP4-Ph1d	Mutant	1	image2300	110	10	0	10
ZIP4-Ph1d	Mutant	1	image2301	111	10	0	10
ZIP4-Ph1d	Mutant	1	image2302	112	8	0	8
ZIP4-Ph1d	Mutant	1	image2303	113	14	1	15
ZIP4-Ph1d	Mutant	1	image2304	114	17	1	18
ZIP4-Ph1d	Mutant	1	image2305	115	8	0	8
ZIP4-Ph1d	Mutant	1	image2306	116	8	1	9
ZIP4-Ph1d	Mutant	1	image2307	117	6	0	6
ZIP4-Ph1d	Mutant	1	image2308	118	5	0	5
ZIP4-Ph1d	Mutant	1	image2309	119	11	1	12
ZIP4-Ph1d	Mutant	1	image2310	120	12	0	12
ZIP4-Ph1d	Mutant	2	image0001	1	10	1	11
ZIP4-Ph1d	Mutant	2	image0002	2	4	1	5
ZIP4-Ph1d	Mutant	2	image0003	3	11	0	11
ZIP4-Ph1d	Mutant	2	image0004	4	13	0	13
ZIP4-Ph1d	Mutant	2	image0005	5	16	0	16
ZIP4-Ph1d	Mutant	2	image0006	6	15	2	17
ZIP4-Ph1d	Mutant	2	image0007	7	13	0	13
ZIP4-Ph1d	Mutant	2	image0008	8	14	1	15
ZIP4-Ph1d	Mutant	2	image0009	9	11	2	13
ZIP4-Ph1d	Mutant	2	image0010	10	20	2	22
ZIP4-Ph1d	Mutant	2	image0011	11	31	1	32
ZIP4-Ph1d	Mutant	2	image0012	12	21	0	21
ZIP4-Ph1d	Mutant	2	image0013	13	14	3	17
ZIP4-Ph1d	Mutant	2	image0014	14	14	1	15
ZIP4-Ph1d	Mutant	2	image0015	15	19	0	19
ZIP4-Ph1d	Mutant	2	image0016	16	8	1	9
ZIP4-Ph1d	Mutant	2	image0017	17	13	0	13
ZIP4-Ph1d	Mutant	2	image0018	18	7	2	9
ZIP4-Ph1d	Mutant	2	image0019	19	5	0	5
ZIP4-Ph1d	Mutant	2	image0020	20	15	1	16
ZIP4-Ph1d	Mutant	2	image0021	21	12	0	12
ZIP4-Ph1d	Mutant	2	image0022	22	13	4	17
ZIP4-Ph1d	Mutant	2	image0023	23	11	0	11
ZIP4-Ph1d	Mutant	2	image0024	24	19	0	19
ZIP4-Ph1d	Mutant	2	image0025	25	12	0	12
ZIP4-Ph1d	Mutant	2	image0026	26	9	1	10
ZIP4-Ph1d	Mutant	2	image0027	27	20	0	20
ZIP4-Ph1d	Mutant	2	image0028	28	26	1	27
ZIP4-Ph1d	Mutant	2	image0029	29	21	2	23
ZIP4-Ph1d	Mutant	2	image0030	30	15	2	17
ZIP4-Ph1d	Mutant	2	image0031	31	9	1	10
ZIP4-Ph1d	Mutant	2	image0032	32	15	0	15
ZIP4-Ph1d	Mutant	2	image0033	33	15	0	15
ZIP4-Ph1d	Mutant	2	image0034	34	13	0	13
ZIP4-Ph1d	Mutant	2	image0035	35	8	0	8
ZIP4-Ph1d	Mutant	2	image0036	36	6	1	7
ZIP4-Ph1d	Mutant	2	image0037	37	7	0	7
ZIP4-Ph1d	Mutant	2	image0038	38	6	1	7
ZIP4-Ph1d	Mutant	2	image0039	39	11	4	15
ZIP4-Ph1d	Mutant	2	image0040	40	13	1	14
ZIP4-Ph1d	Mutant	2	image0041	41	12	2	14
ZIP4-Ph1d	Mutant	2	image0042	42	13	0	13
ZIP4-Ph1d	Mutant	2	image0043	43	12	0	12
ZIP4-Ph1d	Mutant	2	image0044	44	26	5	31
ZIP4-Ph1d	Mutant	2	image0045	45	19	1	20
ZIP4-Ph1d	Mutant	2	image0046	46	19	4	23
ZIP4-Ph1d	Mutant	2	image0047	47	10	3	13
ZIP4-Ph1d	Mutant	2	image0048	48	8	0	8
ZIP4-Ph1d	Mutant	2	image0049	49	19	0	19
ZIP4-Ph1d	Mutant	2	image0050	50	18	2	20
ZIP4-Ph1d	Mutant	2	image0051	51	13	0	13
ZIP4-Ph1d	Mutant	2	image0052	52	7	1	8
ZIP4-Ph1d	Mutant	2	image0053	53	9	2	11
ZIP4-Ph1d	Mutant	2	image0054	54	13	1	14
ZIP4-Ph1d	Mutant	2	image0055	55	10	0	10
ZIP4-Ph1d	Mutant	2	image0056	56	14	1	15
ZIP4-Ph1d	Mutant	2	image0057	57	11	1	12
ZIP4-Ph1d	Mutant	2	image0058	58	15	0	15
ZIP4-Ph1d	Mutant	2	image0059	59	18	1	19
ZIP4-Ph1d	Mutant	2	image0060	60	13	0	13
ZIP4-Ph1d	Mutant	2	image0061	61	18	0	18
ZIP4-Ph1d	Mutant	2	image0062	62	13	1	14
ZIP4-Ph1d	Mutant	2	image0063	63	10	0	10
ZIP4-Ph1d	Mutant	2	image0064	64	23	2	25
ZIP4-Ph1d	Mutant	2	image0065	65	18	4	22
ZIP4-Ph1d	Mutant	2	image0066	66	27	1	28
ZIP4-Ph1d	Mutant	2	image0067	67	21	3	24
ZIP4-Ph1d	Mutant	2	image0068	68	14	1	15
ZIP4-Ph1d	Mutant	2	image0069	69	5	1	6
ZIP4-Ph1d	Mutant	2	image0070	70	8	0	8
ZIP4-Ph1d	Mutant	3	image0387	1	12	0	12
ZIP4-Ph1d	Mutant	3	image0388	2	8	0	8
ZIP4-Ph1d	Mutant	3	image0389	3	9	0	9
ZIP4-Ph1d	Mutant	3	image0390	4	16	0	16
ZIP4-Ph1d	Mutant	3	image0391	5	8	0	8
ZIP4-Ph1d	Mutant	3	image0392	6	6	0	6
ZIP4-Ph1d	Mutant	3	image0393	7	10	1	11
ZIP4-Ph1d	Mutant	3	image0394	8	11	1	12
ZIP4-Ph1d	Mutant	3	image0395	9	10	1	11
ZIP4-Ph1d	Mutant	3	image0396	10	5	0	5
ZIP4-Ph1d	Mutant	3	image0397	11	5	0	5
ZIP4-Ph1d	Mutant	3	image0398	12	9	0	9
ZIP4-Ph1d	Mutant	3	image0399	13	9	0	9
ZIP4-Ph1d	Mutant	3	image0400	14	9	0	9
ZIP4-Ph1d	Mutant	3	image0401	15	12	1	13
ZIP4-Ph1d	Mutant	3	image0402	16	12	0	12
ZIP4-Ph1d	Mutant	3	image0403	17	11	0	11
ZIP4-Ph1d	Mutant	3	image0404	18	10	0	10
ZIP4-Ph1d	Mutant	3	image0405	19	7	1	8
ZIP4-Ph1d	Mutant	3	image0406	20	10	1	11
ZIP4-Ph1d	Mutant	3	image0407	21	8	0	8
ZIP4-Ph1d	Mutant	3	image0408	22	4	0	4
ZIP4-Ph1d	Mutant	3	image0409	23	6	0	6
ZIP4-Ph1d	Mutant	3	image0410	24	4	0	4
ZIP4-Ph1d	Mutant	3	image0411	25	13	0	13
ZIP4-Ph1d	Mutant	3	image0412	26	16	1	17
ZIP4-Ph1d	Mutant	3	image0413	27	16	0	16
ZIP4-Ph1d	Mutant	3	image0414	28	17	0	17
ZIP4-Ph1d	Mutant	3	image0415	29	10	0	10
ZIP4-Ph1d	Mutant	3	image0416	30	13	0	13
ZIP4-Ph1d	Mutant	3	image0417	31	8	0	8
ZIP4-Ph1d	Mutant	3	image0418	32	5	0	5
ZIP4-Ph1d	Mutant	3	image0419	33	7	0	7
ZIP4-Ph1d	Mutant	3	image0420	34	5	1	6
ZIP4-Ph1d	Mutant	3	image0421	35	17	0	17
ZIP4-Ph1d	Mutant	3	image0422	36	11	0	11
ZIP4-Ph1d	Mutant	3	image0423	37	10	0	10
ZIP4-Ph1d	Mutant	3	image0424	38	7	1	8
ZIP4-Ph1d	Mutant	3	image0425	39	7	0	7
ZIP4-Ph1d	Mutant	3	image0426	40	3	1	4
ZIP4-Ph1d	Mutant	3	image0427	41	10	0	10
ZIP4-Ph1d	Mutant	3	image0428	42	14	1	15
ZIP4-Ph1d	Mutant	3	image0429	43	17	0	17
ZIP4-Ph1d	Mutant	3	image0430	44	16	0	16
ZIP4-Ph1d	Mutant	3	image0431	45	17	1	18
ZIP4-Ph1d	Mutant	3	image0432	46	18	1	19
ZIP4-Ph1d	Mutant	3	image0433	47	4	0	4
ZIP4-Ph1d	Mutant	3	image0434	48	13	1	14
ZIP4-Ph1d	Mutant	3	image0435	49	20	0	20
ZIP4-Ph1d	Mutant	3	image0436	50	15	1	16
ZIP4-Ph1d	Mutant	3	image0437	51	15	0	15
ZIP4-Ph1d	Mutant	3	image0438	52	17	0	17
ZIP4-Ph1d	Mutant	3	image0439	53	7	0	7
ZIP4-Ph1d	Mutant	3	image0440	54	5	0	5
ZIP4-Ph1d	Mutant	3	image0441	55	7	0	7
ZIP4-Ph1d	Mutant	3	image0442	56	15	2	17
ZIP4-Ph1d	Mutant	3	image0443	57	21	0	21
ZIP4-Ph1d	Mutant	3	image0444	58	16	0	16
ZIP4-Ph1d	Mutant	3	image0445	59	15	0	15
ZIP4-Ph1d	Mutant	3	image0446	60	8	1	9
ZIP4-Ph1d	Mutant	3	image0447	61	9	2	11
ZIP4-Ph1d	Mutant	3	image0448	62	6	0	6
ZIP4-Ph1d	Mutant	3	image0449	63	9	0	9
ZIP4-Ph1d	Mutant	3	image0450	64	8	0	8
ZIP4-Ph1d	Mutant	3	image0451	65	23	1	24
ZIP4-Ph1d	Mutant	3	image0452	66	15	0	15
ZIP4-Ph1d	Mutant	3	image0453	67	14	2	16
ZIP4-Ph1d	Mutant	3	image0454	68	15	0	15
ZIP4-Ph1d	Mutant	3	image0455	69	16	0	16
ZIP4-Ph1d	Mutant	3	image0456	70	8	0	8
ZIP4-Ph1d	Mutant	3	image0457	71	5	0	5
ZIP4-Ph1d	Mutant	3	image0458	72	14	0	14
ZIP4-Ph1d	Mutant	3	image0459	73	19	0	19
ZIP4-Ph1d	Mutant	3	image0460	74	9	1	10
ZIP4-Ph1d	Mutant	3	image0461	75	13	2	15
ZIP4-Ph1d	Mutant	3	image0462	76	11	0	11
ZIP4-Ph1d	Mutant	3	image0463	77	8	0	8
ZIP4-Ph1d	Mutant	3	image0464	78	4	0	4
ZIP4-Ph1d	Mutant	3	image0465	79	6	1	7
ZIP4-Ph1d	Mutant	3	image0466	80	11	0	11
ZIP4-Ph1d	Mutant	3	image0467	81	11	0	11
ZIP4-Ph1d	Mutant	3	image0468	82	9	2	11
ZIP4-Ph1d	Mutant	3	image0469	83	8	1	9
ZIP4-Ph1d	Mutant	3	image0470	84	4	0	4
ZIP4-Ph1d	Mutant	3	image0471	85	6	0	6
ZIP4-Ph1d	Mutant	3	image0472	86	12	0	12
ZIP4-Ph1d	Mutant	3	image0473	87	13	0	13
ZIP4-Ph1d	Mutant	3	image0474	88	4	0	4
ZIP4-Ph1d	Mutant	3	image0475	89	14	1	15
ZIP4-Ph1d	Mutant	3	image0476	90	13	0	13
ZIP4-Ph1d	Mutant	3	image0477	91	17	0	17
ZIP4-Ph1d	Mutant	3	image0478	92	19	1	20
ZIP4-Ph1d	Mutant	3	image0479	93	8	2	10
ZIP4-Ph1d	Mutant	3	image0480	94	13	0	13
ZIP4-Ph1d	Mutant	3	image0481	95	6	0	6
ZIP4-Ph1d	Mutant	3	image0482	96	5	0	5
ZIP4-Ph1d	Mutant	3	image0483	97	7	0	7
ZIP4-Ph1d	Mutant	3	image0484	98	4	0	4
ZIP4-Ph1d	Mutant	3	image0485	99	5	0	5
ZIP4-Ph1d	Mutant	3	image0486	100	6	0	6
