# Supplementary material for: A separation-of-function ZIP4 wheat mutant allows crossover between related chromosomes and is meiotically stable
Source: Sci Rep. 2021 Nov 8;11:21811. doi: 10.1038/s41598-021-01379-z (PMC8575954; doi:10.1038/s41598-021-01379-z)
Supplement: Supplementary file 5 — Supplementary Table S4. [file 41598_2021_1379_MOESM5_ESM.xlsx]

## Sheet: Supplementary Table S4
Supplementary Table S4. Grain setting for the zip4-ph1d mutant and its wild type
Group	Genotype	Replicate	Spike	Spikelets_number	Actual_grain_number	Expected_grain_number	Normalized_grain_number
ZIP4-ph1d	Wild type	Plant 1	Spike 1	27	81	89	109.877
ZIP4-ph1d	Wild type	Plant 1	Spike 2	24	72	82	113.889
ZIP4-ph1d	Wild type	Plant 1	Spike 3	23	69	68	98.5507
ZIP4-ph1d	Wild type	Plant 2	Spike 1	24	72	72	100
ZIP4-ph1d	Wild type	Plant 2	Spike 2	21	63	75	119.048
ZIP4-ph1d	Wild type	Plant 2	Spike 3	22	66	65	98.4848
ZIP4-ph1d	Wild type	Plant 3	Spike 1	22	66	60	90.9091
ZIP4-ph1d	Wild type	Plant 3	Spike 2	20	60	52	86.6667
ZIP4-ph1d	Wild type	Plant 3	Spike 3	20	60	53	88.3333
ZIP4-ph1d	Wild type	Plant 4	Spike 1	26	78	75	96.1538
ZIP4-ph1d	Wild type	Plant 4	Spike 2	24	72	63	87.5
ZIP4-ph1d	Wild type	Plant 4	Spike 3	23	69	76	110.145
ZIP4-ph1d	Wild type	Plant 5	Spike 1	24	72	83	115.278
ZIP4-ph1d	Wild type	Plant 5	Spike 2	25	75	84	112
ZIP4-ph1d	Wild type	Plant 5	Spike 3	24	72	77	106.944
ZIP4-ph1d	Wild type	Plant 6	Spike 1	25	75	67	89.3333
ZIP4-ph1d	Wild type	Plant 6	Spike 2	23	69	57	82.6087
ZIP4-ph1d	Wild type	Plant 6	Spike 3	21	63	32	50.7937
ZIP4-ph1d	Wild type	Plant 7	Spike 1	25	75	84	112
ZIP4-ph1d	Wild type	Plant 7	Spike 2	24	72	72	100
ZIP4-ph1d	Wild type	Plant 7	Spike 3	22	66	61	92.4242
ZIP4-ph1d	Wild type	Plant 8	Spike 1	16	48	18	37.5
ZIP4-ph1d	Wild type	Plant 8	Spike 2	15	45	21	46.6667
ZIP4-ph1d	Wild type	Plant 8	Spike 3	14	42	26	61.9048
ZIP4-ph1d	Wild type	Plant 9	Spike 1	20	60	54	90
ZIP4-ph1d	Wild type	Plant 9	Spike 2	20	60	44	73.3333
ZIP4-ph1d	Wild type	Plant 9	Spike 3	17	51	65	127.451
ZIP4-ph1d	Wild type	Plant 10	Spike 1	23	69	63	91.3043
ZIP4-ph1d	Wild type	Plant 10	Spike 2	22	66	66	100
ZIP4-ph1d	Wild type	Plant 10	Spike 3	22	66	59	89.3939
ZIP4-ph1d	Wild type	Plant 11	Spike 1	23	69	62	89.8551
ZIP4-ph1d	Wild type	Plant 11	Spike 2	23	69	65	94.2029
ZIP4-ph1d	Wild type	Plant 11	Spike 3	23	69	68	98.5507
ZIP4-ph1d	Wild type	Plant 12	Spike 1	21	63	60	95.2381
ZIP4-ph1d	Wild type	Plant 12	Spike 2	19	57	53	92.9825
ZIP4-ph1d	Wild type	Plant 12	Spike 3	17	51	48	94.1176
ZIP4-ph1d	Wild type	Plant 13	Spike 1	22	66	67	101.515
ZIP4-ph1d	Wild type	Plant 13	Spike 2	22	66	67	101.515
ZIP4-ph1d	Wild type	Plant 13	Spike 3	20	60	61	101.667
ZIP4-ph1d	Wild type	Plant 14	Spike 1	23	69	68	98.5507
ZIP4-ph1d	Wild type	Plant 14	Spike 2	22	66	63	95.4545
ZIP4-ph1d	Wild type	Plant 14	Spike 3	19	57	55	96.4912
ZIP4-ph1d	Wild type	Plant 15	Spike 1	22	66	66	100
ZIP4-ph1d	Wild type	Plant 15	Spike 2	19	57	57	100
ZIP4-ph1d	Wild type	Plant 15	Spike 3	20	60	59	98.3333
ZIP4-ph1d	Wild type	Plant 16	Spike 1	22	66	62	93.9394
ZIP4-ph1d	Wild type	Plant 16	Spike 2	21	63	58	92.0635
ZIP4-ph1d	Wild type	Plant 16	Spike 3	20	60	59	98.3333
ZIP4-ph1d	Wild type	Plant 17	Spike 1	21	63	57	90.4762
ZIP4-ph1d	Wild type	Plant 17	Spike 2	18	54	48	88.8889
ZIP4-ph1d	Wild type	Plant 17	Spike 3	15	45	41	91.1111
ZIP4-ph1d	Wild type	Plant 18	Spike 1	23	69	66	95.6522
ZIP4-ph1d	Wild type	Plant 18	Spike 2	21	63	62	98.4127
ZIP4-ph1d	Wild type	Plant 18	Spike 3	18	54	53	98.1481
ZIP4-ph1d	Wild type	Plant 19	Spike 1	21	63	62	98.4127
ZIP4-ph1d	Wild type	Plant 19	Spike 2	21	63	60	95.2381
ZIP4-ph1d	Wild type	Plant 19	Spike 3	19	57	53	92.9825
ZIP4-ph1d	Wild type	Plant 20	Spike 1	20	60	60	100
ZIP4-ph1d	Wild type	Plant 20	Spike 2	20	60	59	98.3333
ZIP4-ph1d	Wild type	Plant 20	Spike 3	18	54	50	92.5926
ZIP4-ph1d	Mutant	Plant 1	Spike 1	19	57	40	70.1754
ZIP4-ph1d	Mutant	Plant 1	Spike 2	20	60	34	56.6667
ZIP4-ph1d	Mutant	Plant 1	Spike 3	21	63	48	76.1905
ZIP4-ph1d	Mutant	Plant 2	Spike 1	20	60	48	80
ZIP4-ph1d	Mutant	Plant 2	Spike 2	19	57	38	66.6667
ZIP4-ph1d	Mutant	Plant 2	Spike 3	19	57	36	63.1579
ZIP4-ph1d	Mutant	Plant 3	Spike 1	26	78	90	115.385
ZIP4-ph1d	Mutant	Plant 3	Spike 2	25	75	79	105.333
ZIP4-ph1d	Mutant	Plant 3	Spike 3	25	75	75	100
ZIP4-ph1d	Mutant	Plant 4	Spike 1	26	78	80	102.564
ZIP4-ph1d	Mutant	Plant 4	Spike 2	23	69	75	108.696
ZIP4-ph1d	Mutant	Plant 4	Spike 3	22	66	68	103.03
ZIP4-ph1d	Mutant	Plant 5	Spike 1	24	72	75	104.167
ZIP4-ph1d	Mutant	Plant 5	Spike 2	24	72	78	108.333
ZIP4-ph1d	Mutant	Plant 5	Spike 3	22	66	69	104.545
ZIP4-ph1d	Mutant	Plant 6	Spike 1	25	75	96	128
ZIP4-ph1d	Mutant	Plant 6	Spike 2	26	78	89	114.103
ZIP4-ph1d	Mutant	Plant 6	Spike 3	26	78	100	128.205
ZIP4-ph1d	Mutant	Plant 7	Spike 1	26	78	62	79.4872
ZIP4-ph1d	Mutant	Plant 7	Spike 2	25	75	44	58.6667
ZIP4-ph1d	Mutant	Plant 7	Spike 3	25	75	55	73.3333
ZIP4-ph1d	Mutant	Plant 8	Spike 1	26	78	73	93.5897
ZIP4-ph1d	Mutant	Plant 8	Spike 2	25	75	76	101.333
ZIP4-ph1d	Mutant	Plant 8	Spike 3	24	72	72	100
ZIP4-ph1d	Mutant	Plant 9	Spike 1	26	78	93	119.231
ZIP4-ph1d	Mutant	Plant 9	Spike 2	25	75	76	101.333
ZIP4-ph1d	Mutant	Plant 9	Spike 3	24	72	70	97.2222
ZIP4-ph1d	Mutant	Plant 10	Spike 1	26	78	93	119.231
ZIP4-ph1d	Mutant	Plant 10	Spike 2	26	78	85	108.974
ZIP4-ph1d	Mutant	Plant 10	Spike 3	26	78	92	117.949
ZIP4-ph1d	Mutant	Plant 11	Spike 1	23	69	72	104.348
ZIP4-ph1d	Mutant	Plant 11	Spike 2	21	63	72	114.286
ZIP4-ph1d	Mutant	Plant 11	Spike 3	23	69	69	100
ZIP4-ph1d	Mutant	Plant 12	Spike 1	25	75	73	97.3333
ZIP4-ph1d	Mutant	Plant 12	Spike 2	21	63	61	96.8254
ZIP4-ph1d	Mutant	Plant 12	Spike 3	21	63	58	92.0635
ZIP4-ph1d	Mutant	Plant 13	Spike 1	20	60	59	98.3333
ZIP4-ph1d	Mutant	Plant 13	Spike 2	16	48	41	85.4167
ZIP4-ph1d	Mutant	Plant 13	Spike 3	16	48	41	85.4167
ZIP4-ph1d	Mutant	Plant 14	Spike 1	23	69	68	98.5507
ZIP4-ph1d	Mutant	Plant 14	Spike 2	19	57	53	92.9825
ZIP4-ph1d	Mutant	Plant 14	Spike 3	17	51	50	98.0392
ZIP4-ph1d	Mutant	Plant 15	Spike 1	25	75	73	97.3333
ZIP4-ph1d	Mutant	Plant 15	Spike 2	23	69	65	94.2029
ZIP4-ph1d	Mutant	Plant 15	Spike 3	20	60	60	100
ZIP4-ph1d	Mutant	Plant 16	Spike 1	23	69	69	100
ZIP4-ph1d	Mutant	Plant 16	Spike 2	21	63	60	95.2381
ZIP4-ph1d	Mutant	Plant 16	Spike 3	20	60	53	88.3333
