# Supplementary material for: A separation-of-function ZIP4 wheat mutant allows crossover between related chromosomes and is meiotically stable
Source: Sci Rep. 2021 Nov 8;11:21811. doi: 10.1038/s41598-021-01379-z (PMC8575954; doi:10.1038/s41598-021-01379-z)
Supplement: Supplementary file 6 — Supplementary Table S5. [file 41598_2021_1379_MOESM6_ESM.xlsx]

## Sheet: Supplementary Table S5
Supplementary Table S5. ZIP4 protein sequences from 38 species belonging to a wide range of organisms including plants, animals and budding yeast
>Triticum_aestivum-B2
MTISELSELKRVVDLYDAPDPSPPEKLVADFRRVLTNLGSAASSLTDALPRLQLYNLGNRLWKAVDKRANSAALALGPSARAAEAEVRQVAPELLLLAGFPVKAASFFLRAGQGWLDLGRVDLATACFDKATPLVSALATEDERRILLGLNLARARAASDAGDQSLAVALLGRSKSLASLASAPRKYTRSLAEGYLYVGEATLFAKPSDPAVVASMLLTEALDLFQKLPRPPKKKKLASPSPSSSEQKGRCLRYLALEHHKAKEHADVLFFIHASRDLIGEADEHPSMGFMALHAWLGTGNLAEAERELERLMANANASESLCVGAAEVYLASAGPEAARKVLVALVARCCAGVAAAAVRVVTKVVDCGIGSPGRARAIGELVSDERVVALFDGPANTS…
>Triticum_aestivum-A
MKISELSPEYHRPPPHAAHLTDLARVVADVERYDAPDPSPPEKLAADFRRVLTNLGSAASSLTDPCRLQIWKLATRLWNAVVDRANSAALARGPSARAAEAEIRQAAPELLLLAGCPDEVPLAAAKAASFFLRAGQEWLGLGRVDLATACFEKATPLVSAPAAEEERDVLLGLNLARARAASDAGDQSLAVALLGRSKPLASASPKGTRSLAEGYLSVGEAALSTKPSDPAVGASSLITEALDLFEKLASPCPSSASPKTPNLQQQKGRCLRYLALERLEAKDHEGVLRCVQVSRASVGQADEHPSMGFMALHAWLGTGNLAEAERELKRIMANANAPENVCVGAAEVYLASAGPEAARKVLVALAARCRAGGAAAAVRVVTSVVDGGIGSPGRARAIG…
>Triticum_aestivum-B1
MKISELSPEYHRPPPQAAHLTDLARVVADVERYDAPDPSPPEKLAADFRRVLTNLGSAASSLTDACRLQIWKLATRLWNAVVDRANSAALARGPSARAAEAEIRQAAPELLLLAGCPDEVPLAAAKAASFFLRAGQEWLDLGRVDLATACFEKATPLVSTPATEDERDVLLGLNLARARAASDAGDQSLAVALLGRSKPLASASPKGTRSLAEGYLSVGEAALSTKPSDPAVGASSLITEALDLFEKLASPSPSSASPKTPNLQEQKGRCLRYLALERHQAKDYEGVLRCVQVSRASVGQADEHASVGFMALHAWLGTGNLPEAERELERLMANANASESLCVGAAEVYLASAGPEAARKVLVALVARCRAGGAAAAVRVVTKVVDCGIGSPGRARAIG…
>Triticum_aestivum-D
MMISELSPEYHRPPPHAAHLTDLARVVADVERYDAPDPSPPEKLAADFRRVLTNLGSAASSLTDPCRLQIWKLATRLWNAVVDRANSAALARGPSARAAEAEIRQAAPEILLLAGCPDEVPLAAAKAASFFLRAGQEWLDLGRVDLATACFEKATPLVSAPAAEEERDVLLGLNLARARAASDAGDQSLAVALLGRSKPLASASPKGTRSLAEGYLSVGEAALSAKPSDPAVGASSLITEALDLFEKLPSPSPSSASPKTPNLQQQKGRCLRYLALERLEAKDHEGVLRCVQVSRASVGQANEHPSMGFMALHAWLGTGNLAEAERELERIMANANAPENVCVGAAEVYLASAGSEAARKVLVALAARCRAGGAAAAVRVVTTVVDGGIGSPGRARAIG…
>Anser_brachyrhynchus
WNWAVTKHMGSVINDEQRAKRTYGFPSFLNAFALTKLSQSTHHFLFQMSMKTGKGWIDIGKADLADEFLEIALNSIEKLYTKLRKGSDGEADIHVHKADVEKDLFKVLSYQAESAVAQGDFQKAVMCVQRCKDMLMKLPKETCYLAILCYNFGGNKIISYFSNGKICAKVLRLLATAYFEWDCKQYLDKALKAISLANEVVMCNYIYVPVAEFMHHELSLDFCLNAAKLLLENGRESVGFDFLNSVAERFESSPDLGKITLLYIEFLLQNKRELLAKQKVEEIIIGHYTGKQLLSETLNRLHIILWDTAAKHYEAKSYSEALHWYNYSVSFYTPGQIDQNLAKLQRNMASCYLHLKEVDKAKEAVKEAERCDPNSIFTQFSVYKIAVMEDDTDKEMTLH…
>Taeniopygia_guttata
MAGPPAVAAEALVQELLREEAPSRIAALAEELFQAAESISEGDGKVAEGESPAPSPSEETGRACASRPTALAQVEESAVSLWNWTVTKHTAAVINDEQRAKLRFVACRLICLCEGSDPPEGTIRRQILMSMKTGKGWIDIGKAGLADGFLENAMSSIEKLYAKLRKGSDGEADVQVQTDVEKSLFKVLSYQAESAVAQGDFQRAVMCVQRCKDMLMKLPKETCYLSILCYNFGVETYEWKKYEQSSFWLSQSYDIGKMDMKYSVGKEMQAKVLRLLATTYFEWDCSLYLDKALKAISLANQENLHPAGFFLKVKILLKSGASDEDINSALAEFTHLEMSLDFCLNTAKLLLEHGRESLGFDFLKSVPERFESSPDLGKITLLHIEFLLQNKRELLAKQK…
>Coturnix_japonica
MEAFSGVNFNLIQTHDKIKWNGILSQVEEGAISLWNWAVTKHTSSVINDEQRAKCMYAFFSFLNVFVCCSVERKSSLLTGIYIVLWVVWMFADRSIEKLYAKLRKEGNGEADIHVCKADVEKDLFKVLSYQAESAVAQGDFQKAMQCVQRCKDMLVRLPRETRYLAILCYNFGVETYDCKKYEQMLRLLATAYFEWDCSLYLDKALKAINLANEENLHPAGFFLKVKILLKSGASDEDISSGMTVLYCLLKFLSMLNRESVGFDFLKSVAERFEASPDFGKVTLLYIEFLLQNKRELLAKQKVEEIIIGHYTGKQLLPETLNRLHIILWDTAAKHYEVWNCVVYSEALNWYNYSVSFYTPGQIDQNLAKLQRNMASCYLHLKQIDKAKEAVKEAERCDP…
>Homo_sapiens
MISAHCNLRLLCSSDSSASASQVAGTTEVVENLVTNDNSPNIPEAIDRLFSDIANINRESMAEITDIQIEEMAVNLWNWALTIGGGWLVNEEQKIRLHYVACKLLSMCEASFASEQSIQRLIMMNMRIGKEWLDAGNFLIADECFQAAVASLEQLYVKLIQRSSPEADLTMEKITVESDHFRVLSYQAESAVAQGDFQRASMCVLQCKDMLMRLPQMTSSLHHLCYNFGVETQKNNKYEESSFWLSQSYDIGKMDKKSTGPEMLAKVLRLLATNYLDWDDTKYYDKALNAVNLANKEHLSSPGLFLKMKILLKGETSNEELLEAVMEILHLDMPLDFCLNIAKLLMDHERESVGFHFLTIIHERFKSSENIGKVLILHTDMLLQRKEELLAKEKIEEIF…
>Gorilla_gorilla
MISAHCNLCLLCSSDSSASASQVAGTTEVVENLVTNDNSPNIPEAIDRLFSDIANINRESMAEITDIQIEEMAVNLWNWALTIGGGWPVNEEQKIRLHYVACKLLSMCEASFASEQSIQRLIMMNMRIGREWLDAGNFLIADECFQAAVASLEQLYVKLIQRSSPEADLTMEKITVESDHFRVLSYQAESAVAQGDFQRASMCVLQCKDMLMRLPQMTSSLHLLCYNFGVETQKNNKYEESSFWLSQSYDIGKMDKKSTGPEMQAKILRLLAMNYLDWDDTKYYDKALNAVNLANKEHLSSTGLFLKMKILLKGETSNEELLEAVMEILHLDMPLDFCVNIAKLLMDHERESVGFHFLTIIHEHFKSSENIGKVLILHIDMLLQRKEELLAKEKIEEIF…
>Mus_musculus
MDRITDFYFLDFRESVKTLIITGNSWRLQEMIDRFFTNISNFNRESLTEIQNIQIEEIAVNLWNWAVTKRVELSVRKNQAAKLCYIACKLVYMHGISVSSEEAIQRQILMNIKTGKEWLYTGNAQIADEFFQAAMTDLERLYVRLMQSCYTEANVCVYKMIVEKGIFHVLSYQAESAVAQGDFKKASMCVLRCKDMLMRLPNMTKYLHVLCYNLGIEASKRNKYKESSFWLGQSYEIGKMDRRSVEPQMLAKTLRLLATIYLNCGGEAYYTKAFIAILIANKEHLHPAGLFLKMRILMKGNSCNEELLEAAKEILYLAMPLEFYLSIIQFLIDNKRESVGFRFLRIISDNFKSPEDRKRILLFYIDTLLQKDQDMIAEEKIKDVLKGYQTRSRLSRDLV…
>Rattus_norvegicus
IAHLLFFVISEVIKTMIITGNSWRLHEMIDKFFMNISNFNRKSLTEVQNIQIEEIAVNLWNWATAKRLELSVRKSQAAKLCYIACKLVCMHGVSVSSEEAIQRQILMNMKTGKQWLDTGNAQIADEFFQAAMANLEKLYSRLMQSCHTETNLSLYKNTVEKGIFHVLSYQAESAVAQGDFKKASICVLRCKDMLIRIPEMTKYLHVLCYNFGVESSKQNKYRESSFWLSQSYDIGKMEQERPDPEMLAKGLRLLATIYLNCDDEAYYNKALIAVIVANKEHLDPAGLFLKMRILIKGKAFNEELLEAAKEVLYLAMPLEFCLSIIQFLIDNKRDSVGFCFLKIIADHFKLPEHRKRILLFYIDMLLQVDQDVIAEEKIKEILIDHQTRSRLTRALVNWL…
>Ovis_aries
MDSNDFRFMDFKETVENLIATDISPNTPEAIDRLFMDIGNINRGSMAEIQDCQIEEMAVNLWNWAITNKMDLVINEEQKAKMSMKTGKGWVDVGNVALADDFFQSAMTSLEQLYSKLTQRSPTEEHVIMQKNTVERDLLKVLSYQAEAAVAEGDFQRASSCILRCKDMLMRLPQMAYYLHTVCYNLGIQIYKENKYEESCFWLSQSYDIGRTDRNSVEPEMLAKVLRLLATAYLDWDSSEYYDKALNIINLANKEELHPVGLFLKVKILLKNEMANQELFQTLMEILHFGMSLNFCLNIVKLLVDHERGSIGFYFLKIICEHFQSSEDTSKAQLLHIDMLLQRKEEMFAKEKVEEIIIGHQTGKPLASELIGYFHSIIWKQAARSFQVHNFDNALHWYC…
>Felis_catus
MDETDFRFMDFKEIVENLIVRDNSPSIPEAIERLFNDIANINRDSMAEIQDAQVEEMAVNLWNWAVTKRVGSIISEEQKAKLRHVACKLVCMCEGSTASEDAIRRQILMNMKTGKGWVDVGNAMMADGFFQAAMVGLEQLYCKLMQRASTEADITLQKSAMERDLFKVVSYQAEAAIALGDFQRASSCSLRCKDMLIRLPKMTGYLHILCYNFGIEAYKQNKYDESSFWLSQSYDIGKMDKNTIGPEMLAKVLRLLATAYLDWNDREYCDKALHAVNLANKEHLNPAGIFLKMKILLKSETANEELHEAVMEILHLDMSLDFCLNVAKLLMDHEREFVGFDLMKIICERFKSSEDIGKALLLHIDMLLQRKEELLAKEKIEEIIIGHRRGRKLKPELVS…
>Carassius_auratus
MEQFVVDVKNLSEKLIHRQIDSNLDDVIETLFKAISTLDAAAKLQDSQLEEIAIQLWNWAVTKRVGSTITEEQKAKVRHVACRLLYLCGPENPSENIVRKQILMASKTGRTWLDCKKPKVADDFLSLAVSSLETLYSRLTSHGDCAEDINTPKGDIEKDLLRVLSYQAESAVSQEQHEEAVSCIQRCKEMLLRLPKETGYLSLICYNFGVDTYSQGKHEESTFWLSQSYDIGKMNVKYSPGSEMQAKVLRLLAKVYLDWDCQKYLEKALHAVSLANKEHMQLSGLYLKIQILIKSRSPDEATKSGLSELLDCEVPLEVCLSTVKLLVEENREALAFDFLKRVCQHFESSPELGSALLMHIELLLQRDKDLLAKQKIEDAITGHYTGKQLAPPTLSSLHL…
>Gadus_morhua
MEQFVTNVKCLVENLQHREQADYEGVIDKLFNEVSVLDQLPKPLDSQLEECAIQLWNWAVTKRVGTAINETQKAKVRHVACSLLYCSAPDDPPESIVRKHILMASKTGRTWLDCKDPHLANPFLALAVKSLEILYSQLGSRGDGDIDLNVAKGEVEKDLLRVLSYQAESAVCLGSHQEAVVYMQRCKDMLARLPRETGYLSLMCYNFGVDSYNLKMFEESSFWLSQSYDIGKTNRKYCPGPEVQARVLRLLATVYLEWDCQQFQEKALNAVSLANKVCMSTSGLNLKIRILLRSGALDKAVTAGVNELLETDAPLEVSLSTVKLLMSADRETLAFDYLKCVCQHFEASPELSAASVLHIELLLQRGKELLGKQKIEDIITGHYTGKPLTPQSLVSLHLL…
>Danio_rerio
MEQFAVEVKDLSEKLLHRQSHSDLDEVIDSLFKEILTLDEAAKLQDSQLEEIAIQLWNWAVTKRVGTSITEEQKAKVRHVACRLLYSCGPENPSESIVRKQILMASKTGRTWLDCKNSKSADAFLSMAVNSLETLYSRLTSHGDGEDMNTPKGDIEKDLLRILSYQAESAVSQEQHQVAVSCIQRCKEILLRLPKETGYLSLICYNFGVDTYSQGKHEESTFWLSQSYDIGKMNMKYSPGSEMQAKVLRLLATVYLEWDHQKYLEKALQAVSLANKEHMQLSGLYLKIRILVKGCSPDEAVKSGLSELLDCEVPLEVCLSTVKLLVEENREALAFDFLKRVCQHFESSPELGSALLMHIELLLQRDKELLAKQKIEDAITGHYTGKQLASQTLSSLHLL…
>Saccharomyces_cerevisiae
MSDHNVNSTFRKTLVELCETATWITSQVYAAKNLEKNDLITVDNKISALYPIAEKYDRSFRTTTVILDEELILKLENAASSLWNSLTIAMKAEKASDKYFNEVFCKCKIFATKLLSIHEALFRTNTNLLRNFKCYISSFKSASEYRFDDLITNTQQHSEKYLQIINENVESFSNEEKTEFKKLTFEFYLVNFQLYLSENDLDTANIYTAKVNITDNSKYMDADLLIELCRMIYNSTVMLKEINNPETQLVDVNIISFLKDVEKYLELPVENLKSHTDYSNLKYSVLIFMANCLVEGHPQASELEQCDHYLSLLQNEYPNKVDPFILAINLTKRRNIVNPAETIEEILMRMIMSVDVISNFQAVIASINDLSKMNTKFSIVCLDYLLINKLNSKNDSKFL…
>Arabidopsis_thaliana
MRIAEITTPDLRLHHRETDSHTHHPLLSEIELLIQQSEAISKDQPLPQSLPISLRQFLTRLSQLAPFPDNSFKLTIWKLSFRLWNACVDLANAASLQSSLTSAENIANLRHVAADMLFLAKDVTGVPSPTIKSSLFYYKTGLVYHSLKKFDLASDCFERATEIVSKIDIAKISDAGEKKLFLDLNLARSRTAWEISDRNLAVTLLNRAKNLLFGSPDHYKSLSNQFLAFGKSSLSRGDDDCSLNDALRLMNEALDLCEKGLGTAKTREDTTEFTAMRIKTLRFISAVHLQKGEFENVIKCVKVLRNGGNGSDGADQHASLPVLAMKAWLGLGRHSEAEKELRGMVGNNDIPEAVWVSAVEAYFEVVGTAGAETAKGVFLGLLGRCHVSAKAALRVAHRV…
>Marchantia_polymorpha
MSRGRTDSLMPPTHLSTLDKLVSEIEQSSVVSSRVLNQISEILGQLPDKLSADEKLQAWKLSYRLWNTCVDLANNKPLSEDIDEDHARLRQAASDLLLKAGTIDGVDSCHLKIAQFYYKTGTIWHKIKNYGQASVCFQKAGELISQGQQECDGTTDVNSREEEQFLFDLYLAKSQTAWEVNHRALACSLLARVRKLLTNFPERCQQLAEQYFQHGQELVAKEDTESQSESIMYLEQAFEVSSEVRKDSLDESARASLSELKLQILRYLAAGHLQRENYESVLKCVAVLKLAPSHPSTNYLAVKALAGLCRHEEAEVELFALIRQHSASVEACLSALEIVLQDPNRLEGGKRAFFLIQSFHATNKMIPLRMLEHLLKPLPDADDNHFKQIELALEIATNT…
>Brassica_napus
MEDTRSVASLMDSTSSKIQQLQKAFAELESQRAVTLNLKWKELEEHFHGLERSLKRRFHELEDQEKEYETKTRKAQELLEKKKAAVEAKEKVSLERLQKKRDAAVFAINSALVKYNNPPPISITSVEDSPNKAFAADGTDENPDGTVQEAEISPEVKAYPQLLKLCGDMDSAGLHKFVSDNRKNLASLKEEIPAAFKAAANPASLVLDSLEGFYPVEAPNGDGKKDGNLLGMRRTCIMLMECLSVLLSGLDSNSLAVVLSEDVKQRAKSIAEGWSPLLGSLEMDACNGNSLEAHAFLQLLASFDIVSGFEEDGILKLIPMVSRRRQAAELCRSLGLSEKMPGVIEVLLKSGKQIDAVNLAFAFELTEQFPPVELLKSYLTDARRSTSQGGPGNASPAVQ…
>Brassica_rapa
PGNSFKLTIWKLSFRLWNACVDLSNAAALQSSSSSAESIANLRHAAADMLFLARDVTGVPSPTIKSSLIYYRTGLVWHDLKKLDLASDCFERATEILSKIDVAKITDAGERILFLDLNLARSRTAWEISDRNLAVTLLNRAKNMLFGSPDHYKALSNQFLAFGKSALSREDDDCSLNDALRLMNESLDLCEKGLGTAKTREDTMEFKSMRVNTLRFISAVHLQKGEFESVIKCVKVLRSDGADQHASLPVLAMKAWLGLGKHSEAEKELRSMVGNKDIPEAVWVSAVEAYFEVVGTAGAETAKGVFLGLLGRCHVSAKTALRVAHRVLGESRGGDSGSRIRANVVAQLVSDERVVALFAGEAVTNERKAIHSVLWNSASAHFGAKDFETSAEMFEKSML…
>Brassica_oleracea
MEDTRSVASLMDSTSSKIQQLQKAFAELESQRAVTLNLKWKEIEEHFHGLERSLKRRFHELEDQEKEYETKTRKAQELLEKKKAAVEAKEKVSLERLQKKRDAAVFAINSALVKYNNPPPITITSAEDSPNNAFVADGTDENPDGTVQEAEISPEVKAYPQLLKLCGDMDSAGLHKFVSDNRKNLASLKEEIPAAFKAAANPASLVLDSLEGFYPVEAPNGDGKKDGNLLGMRRTCIMLMECLSVLLSGLDGNSLGAVLSESVKQRAKSIAEGWSPLLGSLEMDACNGNSLEAHAFLQLLATFGIVSGFEEDGILKLIPMVSRRRQAAALCRSLGLSEKMPGVIEVLMNSGKQIDAVNLAFAFELTEQFPPVELLKSYLTEAKRSSSQGGPGNASPAVQ…
>Triticum_urartu
MCMLLLGLLRALRPSGIGTLNLGFTIISTKASEEGNATPLVSAPAAEEERDVLLGLNLARARAASDAGDQSLAVALLGRSKPLASASPKGTRSLAEGYLSVGEAALSTKPSDPAVGASSLITEALDLFEKLASPCPSSASPKTPNLQQQKGRCLRYLALERLEAKDHEGVLRCVQVSRASVGQADEHPSMGFMALHAWLGTGNLAEAERELERIMANANAPENVCVGAAEVYLASAGPEAARKVLVALAARCRAGGAAAAVRVVTTVVDGGIGSPGRARAIGELVSDERVVALFDGPANTSHRGAMHTLLWNWSALSYTSNFTAFLCTYDFLLRLTFGIWDSGFEHFNAKNYDTCADLFETSMLYLSREEGSRARRAQCLRVLAVCYLALQRLDRAHEF…
>Triticum_turgidum-A
MKISELSPEYHRPPPHAAHLTDLARVVADVERYDAPDPSPPEKLAADFRRVLTNLGSAASSLTDPCRLQIWKLATRLWNAVVDRANSAALARGPSARAAEAEIRQAAPELLLLAGCPDEVPLAAAKAASFFLRAGQEWLGLGRVDLATACFEKATPLVSAPAAEEERDVLLGLNLARARAASDAGDQSLAVALLGRSKPLASASPKGTRSLAEGYLSVGEAALSTKPSDPAVGASSLITEALDLFEKLASPCPSSASPKTPNLQQQKGRCLRYLALERLEAKDHEGVLRCVQVSRASVGQADEHPSMGFMALHAWLGTGNLAEAERELKRIMANANAPENVCVGAAEVYLASAGPEAARKVLVALAARCRAGGAAAAVRVVTSVVDGGIGSPGRARAIG…
>Triticum_turgidum-B1
MKISELSPEYHRPPPQAAHLTDLARVVADVERYDAPDPSPPEKLAADFRRVLTNLGPAASSLTDACRLQIWKLATRLWNAVVDRANSAALARGPSARAAEAEIRQAAPELLLLAGCPDEVPLAAAKAASFFLRAGQEWLDLGRVDLATACFEKATPLVSAPATEDERDVLLGLNLARARAASDAGDQSLAVALLGRSKPLASASPKGTRSLAEGYLSVGEAALSTKPSDPAVGASSLITEALDLFEKLASPSPSSASPKTPNLQEQKGRCLRYLALERHQAKDYEGVLRCVQVSRASVGQADEHASVGFMALHAWLGTGNLPEAERELERLMANANASESLCVGAAEVYLASAGPEAARKVLVALVARCRAGGAAAAVRVVTKVVDCGIGSPGRARAIG…
>Triticum_turgidum-B2
MTISELSELKRVVDLYDAPDPSPPEKLVADFRRVLTNLGSAASSLTDALPRLQLYNLGNRLWKAVDKRANSAALALGPSARAAEAEVRQVAPELLLLAGFPVKAASFFLRAGQGWLDLGRVDLATACFDKATPLVSALATEDERRILLGLNLARARAASDAGDQSLAVALLGRSKSLASLASAPRKYTRSLAEGYLYVGEATLFAKPSDPAVVASMLLTEALDLFQKLPRPPKKKKLASPSPSSSEQKGRCLRYLALEHHKAKEHADVLFFIHASRDLIGEADEHPSMGFMALHAWLGTGNLAEAERELERLMANANASESLCVGAAEVYLASAGPEAARKVLVALVARCCAGVAAAAVRVVTKVVDCGIGSPGRARAIGELVSDERVVALFDGPANTS…
>Triticum_dicoccoides-A
MKISELSPEYHRPPPHAAHLTDLARVVADVERYDAPDPSPPEKLAADFRRVLTNLGSAASSLTDPCRLQIWKLATRLWNAVVDRANSAALARGPSARAAEAEIRQAAPELLLLAGCPDEVPLAAAKAASFFLRAGQEWLGLGRVDLATACFEKATPLVSAPAAEEERDVLLGLNLARARAASDAGDQSLAVALLGRSKPLASASPKGTRSLAEGYLSVGEAALSTKPSDPAVGASSLITEALDLFEKLASPCPSSASPKTPNLQQQKGRCLRYLALERLEAKDHEGVLRCVQVSRASVGQADEHPSMGFMALHAWLGTGNLAEAERELERIMANANAPENVCVGAAEVYLASAGPEAARKVLVALAARCRAGGAAAAVRVVTSVVDGGIGSPGRARAIG…
>Triticum_dicoccoides-B1
MKISELSPEYHRPPPQAAHLTDLARVVADVERYDAPDPSPPEKLAADFRRVLTNLGSAASSLTDACRLQIWKLATRLWNAVVDRANSAALARGPSARAAEAEIRQAAPELLLLAGCPDEVPLAAAKAASFFLRAGQEWLDLGRVDLATACFEKATPLVSAPATEDERDVLLGLNLARARAASDAGDQSLAVALLGRSKPLASASPKGTRSLAEGYLSVGEAALSTKPSDPAVGASSLITEALDLFEKLASPSPSSASPKTPNLQEQKGRCLRYLALERHQAKDYEGVLRCVQVSRASVGQADEHASVGFMALHAWLGTGNLPEAERELERLMANANASESLCVGAAEVYLASAGPEAARKVLVALVARCRAGGAAAAVRVVTKVVDCGIGSPGRARAIG…
>Triticum_dicoccoides-B2
PRLAAPHPAGTPAPAAMTISELSELKRVVDLYDAPDPSPPEKLVADFRRVLTNLGSAASSLTDALPRLQLYNLGNRLWKAVDKRANSAALALGPSARAAEAEVRQVAPELLLLAGFPVKAASFFLRAGQGWLDLGRVDLATACFDKATPLVSALATEDERRILLGLNLARARAASDAGDQSLAVALLGRSKSLASLASAPRKYTRSLAEGYLYVGEATLFAKPSDPAVVASMLLTEALDLFQKLPRPPKKKKLASPSPSSSEQKGRCLRYLALEHHKAKEHADVLFFIHASRDLIGEADEHPSMGFMALHAWLGTGNLAEAERELERLMANANASESLCVGAAEVYLASAGPEAARKVLVALVARCCAGVAAAAVRVVTRVVDCGIGSPGRARAIGELV…
>Aegilops_tauschii
MMISELSPEYHRPPPHAAHLTDLARVVADVERYDAPDPSPPEKLAADFRRVLTNLGSAATSLTDPCRLQIWKLATRLWNAVVDRANSAALARGPSARAAEAEIRQAAPELLLLAGCPDEVPLAAAKAASFFLRAGQEWLDLGRVDLATACFEKATPLVSAPAAEEERDVLLGLNLARARAASDAGDQSLAVALLGRSKPLASASPKGTRSLAEGYLSVGEAALSAKPSDPAVGASSLITEALDLFEKLPSPSPSSASPKTPNLQQQKGRCLRYLALERLEAKDHEGVLRCVQVSRASVGQANEHPSMGFMALHAWLGTGNLAEAERELERIMANANAPENVCVGAAEVYLASAGSEAARKVLVALAARCRAGGAAAAVRVVTTVVDGGIGSPGRARAIG…
>Hordeum_vulgare
SPSPSSASPKTPNLNEQKGRCLRYLALERLEAKDHEGVLRCIQVSRASVGLAGEHPSVGFMALHAWLGTGNLAEAERELERIMANANAPESVCVGAAEVYLASAGPEAARKVLVALAARCRAGGAAAAVRVVTKVVDGGISSAGRARAIGELVSDERVVALFDGPANTSHRGAMHTLLWNWSALFYTSNFTAFLCTDDFLLGLTFGIWDSGVEHFNAKNYDTCADLFERSMLYLSREEGSRARRAQCLRVLAVCYLALQRLDRAHEFVNEADKVEHNAHCAFMKIKIHLQKNDKDEAIKQIKIMMSCIDFNPTFLMLTTHEAIACKAVRVAVASLTFLLGLYSPGKPMPEREVTVLRTLIELLRREQGTEDEILKYSRRAKLRMSDLGVEGFFGNGPVG…
>Brachypodium_distachyon
MKISELSPEYRQPPPHAGFLTDLSKVVADVESFDTSDSSAEKLAADFRRVLTNLGSVSSSLTYACRIQIWKLANRLWNACVDRANCAALSRAPSARAAEAEIRQAAPELLLLAGAPDEIPLAVAKTANYFRCAGQEWLNLGRLDLASACFEKATLLVSAAATEEERDVLLDLNLARARAASDAGDQSLAVALLSRSKPLASASPEGIKSLAEGYLSIANAILTTKPSDPGVEASSLLTEALNLCEKVPSPSGASPKPPNVEGLKGRCLRLFALERMQANDYEGVLRSIRISRSSMGLGGEHPSMVFMALQAWLGSGNVAEAERELERLMANAEAPENLCVSAAEVYLASAGPEAARKVLVALAARCRAGGAAAAVRVVTKVVDGGISSTGRARAISELV…
>Oryza_sativa_Japonica
MFRVLLKYAPGIKGEDICKQFKFRALPPPVILPPLSAPLLLLPLPRGHPSLSSRSSPSDSKLPPPMKISELSPEYREPPSHAGLIADLSKAVSDVESFAASATAPEKLAADLRRILTSLASAASSSSFTESLSVQIWRLGTRLWNAVVDRANSAALAGGPAALAVEAEIRQAAPELLLLAGIPNGVPSAAAKVASFFHRSGLAWLDLGRVDLASACFEKATPLVSAAATEDRGVLLELNLARARAASDAGDQALAVALLSRSKPLAAASPEGAKSLAQGYLSIGEATLAAKHSNPAVEASTLFTEALDLCEKAASPSSSSPRTPPYGGATPKTPNLEGLKRRCLRFLALERLQAQDYEGVLRCIRVSRASMGLEEEHPSIGVMAMRAWIGSGNMAEADK…
>Oryza_sativa_Indica
MKISELSPEYRQPPPHAGLIADLSKAVSDVESFAASATAPEKLAADLRRILTSLASAASSSSFTESLSVQIWRLGTRLWNAVVDRANSAALAGGPAALAVEAEIRQAAPELLLLAGIPNGVPSAAAKVASFFHRSGLAWLDLGRVDLASACFEKATPLVSAAATEDRGVLLELNLARARAASDAGDQALAVALLSRSKPLAAASPEGAKSLAQGYLSIGEATLAAKHSNPAVEASTLFTEALDLCEKAASPSSSSPRTPPYGGATPKTPNLEGLKRRCLRFLALERLQAQDYEGVLRCIRVSRASMGLEEEHPSIGVMAMRAWIGSGNMAEADKELERLMANALATENLCVSAAEAYLAAAGPEAARKVLIALAARCRAGGAAAAVRVVKQVIDGGGGG…
>Setaria_italica
MKISELSPEYRQPPPHAGLLTDLNRVVADVEAFDTSDPSSPEKLAADLRRLLTKLASAASSSPSGLDEAFRLKVWNLGFRLWNACVDRANHSFPARVAEAEIRQAAPELLLVAGLPEDIPNARAKAASFFHRTGLIWLELGRADLASACFEKATPLVSAADTEGDRAVLLDLNLARARAASSAGEQALAVALLSRSKPLAAASPEGVKALAEEYLRIGKVALATKPPDPALDASNLLTEALDLCEKAAASPSRATPPTPGSTPATPNLQVIKDQCLRFLAVERLEANDYEGTLRCIRVWRASLGLGEEHPSIGFMALRACLGSGNLAEAEMELETLMANAEAPDCVCVSAAELYLASRGADAAFKVLVALAARCRAGAAAAAAVRVLKKVVENAGGGTG…
>Saccharum_spontaneum
MKISELSPEYRISQLSPEYRPPPPHAALLTDLNRIVADVEALDASDSSPLEKLAADLRCLLTNLASAASSSSSGLNGAFRLKVWNLAFRLWNACVDRANHNFPARAPEAAVAETEIRQAAPELLLVAGLPEGVPNATAKVASLFHRTGLVWLDLGRADLASACFEKATPLVCAADTEEDRGILLDLNLARARAASSQGKHALAVALLNRSKPLAAASSEGVKALAEAYLLLGKAAFATKSPDPAIDASTLLTEALDLCEKAAASPCCDTPTTPRSTPATPKLQVIKDQCLRFLAAERLEANDYEGTLHCTRVSRASPGLGKEHSSIAFMALRACLSSGKLVDAERELGRLMANEEAPEFLCVSAAELYLASAGLDAALKVLVALAARCRASAAAAAVKV…
>Sorghum_bicolor
MKISELSPEYRISQLSPEYRPPPPHAALLTDLNRIVADVEALDASDSSSLEKLAADLRCLLTNLASAASSSSSSSGLNGAFRLKVWNLAFRLWNACVDRANHNFPARSPEAAVAETEIRQAAPELLLVAGLPEGVPNATAKAASLFHRTGLVWLDLGRADLASSCFEKATPLVCAADTEEDRGILLDLNLARARAASSQGKHALAVALLSRSKPLAAASSEGVKALAEAYLLLGKAAFATKSPDPTIHASTLLTEALDLCEKAAASPCCASPTTPRSTPATPKLQAIKDQCLRFLAAERLEANDYEGTLHCTRVSRASPGLGKEHSSIAFMALRACLSSGKLVDAERELGRLMANEEAPEFLCVSAAELYLASAGLDAALKVLVALAARCRASAAAAAV…
>Zea_mays
MKISELSPEYRQPPPPPQSALLTDLNRVVADVEALDASDSSSPEKLAADLRCLLTNLASAASSSSSGLNGAFRLKVWNLAFRLWNACVDRANHFAARGAEAAVAETEIRQAAPELLLVAGLPEGVPNAAAKAASLFHRTGLFWLDLGRADLASACFEKATPLVCAADTEEDRDILLDLNLARARAASSEGKQALAVALLSRSKPLAAASSVGVKALAEGYLLLGKAALATKSPDPAIDASSLLTEALDLCERAAASPCCTTPTSPRSSPATPNLQVIKDQCLRCLAAERLQANDYEGTLRCIMVSRASPGLGKEHSSIAFMALRACLSSGKLLEAERELDRLMANAEAPEFVCVSAAELYVASVGLDAALKVLVALAARCRASASAVAVRVLKTVVQGA…
>Physcomitrium_patens
QSAHYSPVHNLPIRVHLFRSLTLGISQKKLLNMGALLVPLTSEFSEEQRILAWRLSYRLWNCSVDIVNNLEGDQELSEDLAELRQVACDLLATAGAVGNAHSSFVRIAMFFSKTGCAWHRIRKFLRASVCFEKAFELCFKQEERNSSQSSDTREQINFFFELFLSRAKTVWELGGHTLACSLLGRARGLLPTIPVNRHAELAEQYLQFGKSLLLKDDTDSQSESIRYMEAGLDICSEALSDCHEYHDADKTNLERLKQRILRNLAAGQLQNENYESALRCVDALRQTSDHSSTSYFAIRALAKLGRQDEVERELFTLVGHARDRVDVCVSALDIVIEECDKFEAVEKAFFILLEHFGPNRGQLPAKVLEKLLRQDPAADTSCIKRVELALKIACEQKIL…
>Solanum_lycopersicum
MKIDDISSPELHDDLRNQLCSQIESSIEDIETYVPATAALPDSFSTHLRHTLSQLNYLSPFPNSLKLHIWKLSYRLWNACVDLSNSNAASIQKHHEEHAKLRQVSADLLFLAADVTGIPSPAFKSASFFYKTGLKWHDLRKFELANYCFEKASDLLSKVDITNVSEYEEKKLLLDLNIARSRTAWEVSDRNLAIALLSRSKNLLFAFADNYKALANQYLMFGKAIVSKNEVSGVNEALKLMNEAFELCERGLKVVKSTGETLALMELRSKTLRFLGASHLQRDEFESVLKCVKVLRDGEKDQHPSLSVLAMKAWLGLGRFGEAEKELRGMVVDKGIPEGVWVSAVESYFQVVGAAGAPAVKGVFLGLLGRCHVSADAAIRVVNKVIGDPAGGGEEARLR…
>Prunus_persica
MRIAELSTPELRQGHADSQSHLQSHQHLLSQIESSIKQTENLSPDKLPPDTISADLRRFSTQLSQLAPFPNSLKILIWKLSYRLWNSCVDLSNASSLRSLPPSKAEDHAKLRHVASDLLFLASDVSGVPSPAIKSASFYLKTGLIWHDLRSFDLASLCFERATDIVSKIDIDKLSDAGERKLLLDLNIARSKTAWEIRDRNLAIALLNRAKGLLFGTPDHHKALANQYLAFGKTALAKSEESQDLNDALKLMNEALDLYEKGLREARTRQETVDLKDLRSKTLRFISALHLQKNEFESVIKCVRVLREECESGDHHPSLSVLAMKAWLGLGKYGEAEKELRGMVVNKGIPEGVWVSAVEAYFQAAGTAGAETAKGVFLGLLGRCHVSASSAVRVAHRVI…
>Gossypium_raimondii
MRIAEISTPEHFQAAAAPDSQSPSQNQHSQLLSQIQSKIKQTESHPPGTPLPDSLPSELRQLLTNLTQLAPFPAANNSLKLHLWKLSYRLWNACVDFSNAAAIRSPSSNRSSQNVTKLRHVAADMLSLAVDVVGVPSPAIKSASFYYKTGLAWHDHKIFDLASTCFERATDLLSKLDVSKILDAGERKLLLDLNLARSRTAWEISDKNLALTLLNRSKTLLFGSSAHFKALANQFLAFAKAVLSRNENNGSFNDVLKLLNEALNLCEKGLSISRTREETVEIKELKSKTMRFISAVHLQNGEFESVIKCVKVLRENGGEKGDHHASLPVLAMKAWLGLGRYSEAEQELKGMVVNKGIPEGVWVSAVETYFHAVGNAGVETTKGVFLGLLGRCHVSARAA…
>Populus_trichocarpa
MKITEMYSPDLRKPNHDNQFIQSNHLHQHLLSQIESLIIQTENLSPNYHSLPETISSDLRQTLTHLTQLPPFPNSLKLHIWKLAYRLWNACIDISNAVSILPSSPSPSHSSSFVENHAKLRHIAADMISLAGDVTSVTSPAVKSASFYLKTGLIWHDLRTFDLASSCFERATDIVSKLDIAAISDSGERKMLLDLNLARSRTAWEISDRNLAIILLTRAKTLLFGSSDHYKQLANQYLIFGKSVLSKNNDTDNSLKEALKLMSEALDLSEKGSSAARTREQIMELKELRSKSLRFISAVHLQKGEYESVIKCVKVLREGNGGGDGGDHHASLPVLAMKAWLGLGRYGEAEKELRDMVVNKGIPESVWVSAVEAYFDAAGTAGAETVKGVFLGLLGRCQV…
>Citrus_clementina
MRIAEISSPDIRHQSNGHDRLLAQLDSLIKQTENRSHTNPETLTTLASDIKQILTQLSQLAPFSSNSLKLYIWKLSYRLWNSCVDLSNAASISRSSSAFSPDAVANLRHVAADLLSLAADVSGIPSPAIKSASFYFKTGVVWHDLKKYDLASGCFEKATEIVSKLDISRISDSDERKLLLDINIARSRTAWEVLEQNLAITLLNRAKCLLFGLFEHHKSLANQYLTFAKSALSKNETNSLNDALKLMNEALELCEKGLGEARTREETTELKGLKFKTLRFISAIHLQKGEYESVIKCVRVLREGSFDGGDHHASLPVLAMKAWLGLGRYNEAELELRGMVEIKGIPECIWVSAVEAYFQAAGTAGAETAKGVFLGLLGRCHVSAKAAVRMAHRVAGDEG…
>Vitis_vinifera
MRIAELTSPEIRPSHHDSLSQLLSQLEASINQCELLSPEKPLPTNLSSDLRSTLSQLSSLVPFSNSIKLQIWKLSYRLWNACVDLSNVAGVRSSGDKVGEEVVKLRQVSADMLLLAGNVAGVPSPALKSASFYYKTGLIWLELRRFDLAASCFEKATDLTSKLDAATISDAGERKLLLDLNIARSRTAWDVSDRNLAVTLLNRAKNLLFGSAEHYKALANQYLVFGKSALSKIEGCGVKEALKLMNEALDLFEKGLSTARTRNGTEDLKALRSKCLRFIAAVHLQGEEFESVLKCIRVLREGDGDRHPCLPVLAMKAWLGLGRYGEAEKELRGMVVNKGVPEGIWVSAIEAYFEAAGTAGAETAKGLFLGLLGRCHVSAGAAVRIAHRVVGEGGSGEGP…
